# Supplementary material for: UTR introns, antisense RNA and differentially spliced transcripts between Plasmodium yoelii subspecies
Source: Malar J. 2016 Jan 20;15:30. doi: 10.1186/s12936-015-1081-9 (PMC4721144; doi:10.1186/s12936-015-1081-9)
Supplement: Supplementary file 2 — 10.1186/s12936-015-1081-9 Sequence reads, read quality, and error rates. [file 12936_2015_1081_MOESM2_ESM.xlsx]

## Sheet: Table 1.txt
Sample name	Raw reads	Clean reads	Clean bases	Error rate(%)	Q20(%)	Q30(%)	GC content(%)
NSM_1_a	14384708	14040072	1.4G	0.02	98.83	96.32	29.34
NSM_1_b	14384708	14040072	1.4G	0.02	98.52	95.87	28.69
NSM_2_a	14473149	14126538	1.41G	0.02	98.83	96.3	29.59
NSM_2_b	14473149	14126538	1.41G	0.02	98.54	95.88	28.92
