# Supplementary material for: UTR introns, antisense RNA and differentially spliced transcripts between Plasmodium yoelii subspecies
Source: Malar J. 2016 Jan 20;15:30. doi: 10.1186/s12936-015-1081-9 (PMC4721144; doi:10.1186/s12936-015-1081-9)
Supplement: Supplementary file 5 — 10.1186/s12936-015-1081-9 Gene expression levels expressed as reads per kilobase per million reads (RPKM) in the NSM clones. [file 12936_2015_1081_MOESM5_ESM.xlsx]

## Sheet: rpkm.xls
Gene ID	RPKM (NSM_1)	RPKM (NSM_2)	Gene ID	Genomic Location	Gene Type	Product Description
Novel00058	300.764	361.781
Novel00770	297.091	246.616
Novel00875	668.894	645.39
PYYM_0015300	402.449	340.644	PYYM_0015300	PyYM_bin_v1: 523,451 - 525,167 (+)	protein coding	fam-a protein
PYYM_0016500	477.455	509.613	PYYM_0016500	PyYM_bin_v1: 582,877 - 583,678 (+)	protein coding	Plasmodium exported protein, unknown function
PYYM_0101700	697.349	634.566	PYYM_0101700	PyYM_01_v1: 63,929 - 65,210 (+)	protein coding	Plasmodium exported protein, unknown function
PYYM_0108100	336.096	315.257	PYYM_0108100	PyYM_01_v1: 317,170 - 318,131 (-)	protein coding	proteasome subunit alpha type 2, putative
PYYM_0108300	375.06	346.746	PYYM_0108300	PyYM_01_v1: 322,852 - 324,609 (+)	protein coding	chaperone, putative
PYYM_0108400	321.39	323.158	PYYM_0108400	PyYM_01_v1: 326,893 - 328,137 (+)	protein coding	ornithine aminotransferase, putative (OAT)
PYYM_0109800	1834.64	2513.28	PYYM_0109800	PyYM_01_v1: 399,833 - 400,243 (+)	protein coding	histone H3, putative
PYYM_0110100	348.223	395.209	PYYM_0110100	PyYM_01_v1: 404,538 - 406,550 (+)	protein coding	transketolase, putative
PYYM_0110600	308.511	355.623	PYYM_0110600	PyYM_01_v1: 419,171 - 420,312 (+)	protein coding	conserved Plasmodium protein, unknown function
PYYM_0111000	3327.94	3079.42	PYYM_0111000	PyYM_01_v1: 436,286 - 436,765 (-)	protein coding	60S ribosomal protein L39, putative
PYYM_0112300	703.293	671.184	PYYM_0112300	PyYM_01_v1: 480,921 - 482,862 (-)	protein coding	conserved Plasmodium protein, unknown function
PYYM_0204300	541.445	465.697	PYYM_0204300	PyYM_02_v1: 243,771 - 244,251 (-)	protein coding	conserved rodent malaria protein, unknown function
PYYM_0204500	11850.7	11285.6	PYYM_0204500	PyYM_02_v1: 251,889 - 252,416 (-)	protein coding	early transcribed membrane protein (ETRAMP)
PYYM_0205800	367.358	382.202	PYYM_0205800	PyYM_02_v1: 292,563 - 293,912 (-)	protein coding	transcription initiation factor TFIIB, putative
PYYM_0205900	815.706	956.818	PYYM_0205900	PyYM_02_v1: 297,582 - 298,922 (+)	protein coding	chromatin assembly factor 1 protein WD40 domain, putative
PYYM_0207500	464.515	532.294	PYYM_0207500	PyYM_02_v1: 342,958 - 343,626 (-)	protein coding	photosensitized INA-labeled protein 1, putative
PYYM_0207900	556.891	488.634	PYYM_0207900	PyYM_02_v1: 356,456 - 357,010 (-)	protein coding	conserved Plasmodium protein, unknown function
PYYM_0208100	365.521	390.569	PYYM_0208100	PyYM_02_v1: 361,274 - 366,976 (-)	protein coding	conserved Plasmodium protein, unknown function
PYYM_0208300	456.393	460.177	PYYM_0208300	PyYM_02_v1: 373,477 - 374,568 (+)	protein coding	beta3 proteasome subunit, putative
PYYM_0209200	303.047	358.335	PYYM_0209200	PyYM_02_v1: 407,684 - 409,106 (-)	protein coding	centrin, putative
PYYM_0211800	356.195	351.627	PYYM_0211800	PyYM_02_v1: 509,060 - 510,355 (+)	protein coding	conserved Plasmodium protein, unknown function
PYYM_0214400	370.642	390.484	PYYM_0214400	PyYM_02_v1: 621,979 - 623,119 (+)	protein coding	proteasome subunit alpha type 5, putative
PYYM_0215000	485.533	406.53	PYYM_0215000	PyYM_02_v1: 649,827 - 651,073 (-)	protein coding	eukaryotic translation initiation factor 2 alpha subunit, putative
PYYM_0217900	331.357	346.078	PYYM_0217900	PyYM_02_v1: 769,657 - 771,234 (+)	protein coding	Plasmodium exported protein, unknown function
PYYM_0218000	312.657	302.852	PYYM_0218000	PyYM_02_v1: 772,720 - 774,441 (-)	protein coding	heat shock protein, putative
PYYM_0218100	708.242	573.782	PYYM_0218100	PyYM_02_v1: 777,908 - 779,497 (-)	protein coding	fam-a protein
PYYM_0301400	292.93	235.374	PYYM_0301400	PyYM_03_v1: 57,464 - 60,257 (-)	protein coding	Plasmodium exported protein, unknown function
PYYM_0302100	718.405	842.769	PYYM_0302100	PyYM_03_v1: 83,079 - 84,414 (-)	protein coding	conserved Plasmodium protein, unknown function
PYYM_0303400	786.002	825.446	PYYM_0303400	PyYM_03_v1: 125,159 - 126,676 (-)	protein coding	hexose transporter (HT)
PYYM_0304500	350.879	400.951	PYYM_0304500	PyYM_03_v1: 154,854 - 158,269 (+)	protein coding	proteasome 26S regulatory subunit, putative
PYYM_0305800	753.523	744.263	PYYM_0305800	PyYM_03_v1: 209,059 - 213,058 (-)	protein coding	serine repeat antigen 3 (SERA3)
PYYM_0305900	469.318	458.471	PYYM_0305900	PyYM_03_v1: 214,480 - 218,386 (-)	protein coding	serine repeat antigen 2 (SERA2)
PYYM_0307700	828.066	803.642	PYYM_0307700	PyYM_03_v1: 293,513 - 295,021 (-)	protein coding	ATP-dependent RNA helicase UAP56, putative (UAP56)
PYYM_0307800	670.317	661.474	PYYM_0307800	PyYM_03_v1: 297,992 - 298,243 (+)	protein coding	Sec61-gamma subunit of protein translocation complex, putative
PYYM_0307900	1614.3	1630.96	PYYM_0307900	PyYM_03_v1: 300,000 - 300,847 (+)	protein coding	60S ribosomal protein L37ae, putative
PYYM_0308700	305.747	333.499	PYYM_0308700	PyYM_03_v1: 329,336 - 330,184 (-)	protein coding	conserved Plasmodium protein, unknown function
PYYM_0309500	428.446	391.698	PYYM_0309500	PyYM_03_v1: 360,304 - 362,034 (+)	protein coding	asparagine--tRNA ligase, putative
PYYM_0312600	728.618	570.572	PYYM_0312600	PyYM_03_v1: 478,160 - 480,421 (-)	protein coding	long-chain acyl-CoA synthase, putative
PYYM_0314600	531.721	511.814	PYYM_0314600	PyYM_03_v1: 555,209 - 556,855 (+)	protein coding	ATP synthase F1, alpha subunit, putative
PYYM_0315000	316.051	358.477	PYYM_0315000	PyYM_03_v1: 567,417 - 570,115 (+)	protein coding	calcium-dependent protein kinase 1, putative (CDPK1)
PYYM_0315300	2098.29	2107.8	PYYM_0315300	PyYM_03_v1: 580,591 - 580,914 (+)	protein coding	40S ribosomal protein S26e, putative
PYYM_0316000	409.4	416.399	PYYM_0316000	PyYM_03_v1: 598,474 - 598,937 (+)	protein coding	small nuclear ribonucleoprotein Sm D2, putative (SNRPD2)
PYYM_0316300	1185.23	1205.7	PYYM_0316300	PyYM_03_v1: 613,796 - 614,679 (+)	protein coding	40S ribosomal protein S30, putative
PYYM_0316500	1054.62	1223.75	PYYM_0316500	PyYM_03_v1: 617,042 - 617,375 (+)	protein coding	ribosome associated membrane protein RAMP4, putative
PYYM_0317400	491.112	338.546	PYYM_0317400	PyYM_03_v1: 657,927 - 659,053 (+)	protein coding	erythrocyte membrane associated protein 2, putative (EMAP2)
PYYM_0404300	304.052	361.669	PYYM_0404300	PyYM_04_v1: 171,823 - 172,380 (-)	protein coding	DNA-directed RNA polymerase subunit I, putative
PYYM_0405100	369.238	425.673	PYYM_0405100	PyYM_04_v1: 198,825 - 200,363 (+)	protein coding	membrane skeletal protein, putative
PYYM_0405400	1584.81	1612.85	PYYM_0405400	PyYM_04_v1: 211,951 - 212,458 (+)	protein coding	60S ribosomal protein L44, putative
PYYM_0406600	792.335	974.489	PYYM_0406600	PyYM_04_v1: 267,477 - 268,122 (-)	protein coding	ubiquitin-conjugating enzyme e2, putative
PYYM_0406800	685.397	821.397	PYYM_0406800	PyYM_04_v1: 274,170 - 274,580 (-)	protein coding	conserved Plasmodium protein, unknown function
PYYM_0407100	866.856	795.677	PYYM_0407100	PyYM_04_v1: 282,135 - 283,089 (-)	protein coding	glutaredoxin 1, putative (GRX1)
PYYM_0407200	372.991	399.994	PYYM_0407200	PyYM_04_v1: 284,805 - 286,682 (+)	protein coding	FAD-dependent glycerol-3-phosphate dehydrogenase, putative
PYYM_0407600	330.756	322.794	PYYM_0407600	PyYM_04_v1: 293,304 - 295,212 (-)	protein coding	T-complex protein beta subunit, putative
PYYM_0407700	1787.68	1754.84	PYYM_0407700	PyYM_04_v1: 297,790 - 299,073 (+)	protein coding	40S ribosomal protein S23, putative
PYYM_0407800	1922.75	1781.84	PYYM_0407800	PyYM_04_v1: 299,833 - 300,493 (-)	protein coding	40S ribosomal protein S12, putative
PYYM_0407900	2419.25	2307.63	PYYM_0407900	PyYM_04_v1: 302,006 - 303,260 (-)	protein coding	60S ribosomal protein L7, putative
PYYM_0408900	313.733	310.139	PYYM_0408900	PyYM_04_v1: 348,478 - 350,210 (-)	protein coding	TCP-1/cpn60 chaperonin, putative
PYYM_0410300	3217.46	3149.77	PYYM_0410300	PyYM_04_v1: 392,888 - 393,223 (+)	protein coding	60S acidic ribosomal protein P2, putative
PYYM_0413400	2094.6	2087.32	PYYM_0413400	PyYM_04_v1: 505,771 - 506,574 (+)	protein coding	60S ribosomal protein L26, putative
PYYM_0417400	2027.2	1887.25	PYYM_0417400	PyYM_04_v1: 647,644 - 648,139 (+)	protein coding	40S ribosomal protein S15A, putative
PYYM_0418800	2309.74	2378.51	PYYM_0418800	PyYM_04_v1: 706,751 - 710,325 (+)	protein coding	RhopH3, putative
PYYM_0420300	2200.96	2192.24	PYYM_0420300	PyYM_04_v1: 789,247 - 789,971 (-)	protein coding	60S ribosomal protein L32, putative
PYYM_0421000	681.389	744.239	PYYM_0421000	PyYM_04_v1: 835,354 - 837,328 (+)	protein coding	Rab7, putative
PYYM_0501500	369.894	397.319	PYYM_0501500	PyYM_05_v1: 65,898 - 66,425 (+)	protein coding	small exported protein,early transcripted membrane protein (SEP3)
PYYM_0502200	489.844	491.702	PYYM_0502200	PyYM_05_v1: 88,356 - 89,136 (+)	protein coding	conserved Plasmodium protein, unknown function
PYYM_0503100	294.16	287.253	PYYM_0503100	PyYM_05_v1: 119,217 - 120,165 (+)	protein coding	conserved Plasmodium protein, unknown function
PYYM_0504000	1776.01	1652.38	PYYM_0504000	PyYM_05_v1: 167,334 - 167,857 (+)	protein coding	60S ribosomal protein L30e, putative
PYYM_0505500	1163.93	1327.55	PYYM_0505500	PyYM_05_v1: 224,634 - 226,531 (-)	protein coding	ADP-ribosylation factor, putative (ARF1)
PYYM_0507000	388.892	356.835	PYYM_0507000	PyYM_05_v1: 314,959 - 316,973 (-)	protein coding	pre-mRNA splicing factor, putative
PYYM_0507500	592.914	563.764	PYYM_0507500	PyYM_05_v1: 332,098 - 333,004 (-)	protein coding	CDGSH iron-sulfur domain-containing protein, putative
PYYM_0508500	324.821	312.743	PYYM_0508500	PyYM_05_v1: 370,433 - 378,597 (-)	protein coding	SNF2 helicase, putative,chromodomain-helicase-DNA-binding protein 1, putative (CHD1)
PYYM_0509400	314.677	253.325	PYYM_0509400	PyYM_05_v1: 403,828 - 406,836 (+)	protein coding	conserved Plasmodium protein, unknown function
PYYM_0510400	308.01	354.383	PYYM_0510400	PyYM_05_v1: 453,406 - 453,963 (-)	protein coding	conserved Plasmodium protein, unknown function
PYYM_0511300	1573.13	1518.54	PYYM_0511300	PyYM_05_v1: 485,386 - 486,567 (+)	protein coding	40S ribosomal protein S2B, putative
PYYM_0511800	1778.78	2161.12	PYYM_0511800	PyYM_05_v1: 502,127 - 503,790 (-)	protein coding	peroxiredoxin, putative,merozoite capping protein 1, putative (nPrx)
PYYM_0512300	2132.79	2030.48	PYYM_0512300	PyYM_05_v1: 514,055 - 515,215 (-)	protein coding	60S ribosomal protein L3, putative
PYYM_0513100	494.545	637.491	PYYM_0513100	PyYM_05_v1: 538,162 - 539,333 (-)	protein coding	conserved Plasmodium protein, unknown function
PYYM_0513300	462.884	528.426	PYYM_0513300	PyYM_05_v1: 545,012 - 545,508 (-)	protein coding	conserved Plasmodium protein, unknown function
PYYM_0514000	3394.79	2867.3	PYYM_0514000	PyYM_05_v1: 565,798 - 566,889 (+)	protein coding	adenosine deaminase, putative (ADA)
PYYM_0515300	1418.53	1473.23	PYYM_0515300	PyYM_05_v1: 609,467 - 610,150 (-)	protein coding	28 kDa ookinete surface protein (P28)
PYYM_0515400	4104.84	4482.71	PYYM_0515400	PyYM_05_v1: 611,615 - 612,268 (-)	protein coding	25 kDa ookinete surface antigen precursor (P25)
PYYM_0517500	1283.32	1291.3	PYYM_0517500	PyYM_05_v1: 683,497 - 684,546 (+)	protein coding	early transcribed membrane protein (ETRMAP)
PYYM_0519600	1046.03	1149.41	PYYM_0519600	PyYM_05_v1: 747,174 - 748,124 (+)	protein coding	CCAT-binding transcription factor-like protein, putative
PYYM_0519700	328.909	320.305	PYYM_0519700	PyYM_05_v1: 749,556 - 750,764 (+)	protein coding	CCAT-binding transcription factor-like protein, putative
PYYM_0520700	582.985	627.304	PYYM_0520700	PyYM_05_v1: 785,801 - 786,706 (-)	protein coding	ADP/ATP transporter on adenylate translocase, putative
PYYM_0521100	398.942	348.637	PYYM_0521100	PyYM_05_v1: 803,040 - 803,722 (+)	protein coding	enhancer of rudimentary homolog, putative
PYYM_0521400	2397.08	2081.47	PYYM_0521400	PyYM_05_v1: 812,202 - 813,173 (+)	protein coding	antigen UB05, putative
PYYM_0523200	954.58	927.051	PYYM_0523200	PyYM_05_v1: 908,556 - 910,300 (+)	protein coding	alpha tubulin 2
PYYM_0523300	1581.68	1348.31	PYYM_0523300	PyYM_05_v1: 912,358 - 913,349 (+)	protein coding	40S ribosomal protein S19, putative
PYYM_0524200	392.331	411.565	PYYM_0524200	PyYM_05_v1: 937,668 - 938,720 (-)	protein coding	conserved Plasmodium protein, unknown function
PYYM_0524400	707.481	759.902	PYYM_0524400	PyYM_05_v1: 943,612 - 944,868 (+)	protein coding	glideosome associated protein with multiple membrane spans 2, putative (GAPM2)
PYYM_0524800	1407.37	1480.3	PYYM_0524800	PyYM_05_v1: 957,542 - 958,793 (-)	protein coding	tryptophan/threonine-rich antigen, putative
PYYM_0525300	4212.74	4515.19	PYYM_0525300	PyYM_05_v1: 981,913 - 982,440 (-)	protein coding	small exported protein,early transcribed membrane protein (SEP1)
PYYM_0602700	470.844	493.925	PYYM_0602700	PyYM_06_v1: 106,000 - 106,971 (-)	protein coding	mitochondrial phosphate carrier protein, putative
PYYM_0603500	2041.18	2218.4	PYYM_0603500	PyYM_06_v1: 152,144 - 152,461 (-)	protein coding	high mobility group protein B1, putative (HMGB1)
PYYM_0604300	1090.7	1103.84	PYYM_0604300	PyYM_06_v1: 175,848 - 177,494 (-)	protein coding	nucleosome assembly protein 1, putative (NAPL)
PYYM_0604400	909.908	1059.9	PYYM_0604400	PyYM_06_v1: 180,795 - 182,357 (+)	protein coding	ubiquitin-conjugating enzyme e2, putative
PYYM_0604800	2239.32	2155.86	PYYM_0604800	PyYM_06_v1: 191,319 - 191,804 (-)	protein coding	eukaryotic translation initiation factor 5a, putative (EIF5A)
PYYM_0606000	1204.56	1239.57	PYYM_0606000	PyYM_06_v1: 231,481 - 233,615 (-)	protein coding	conserved Plasmodium protein, unknown function
PYYM_0606500	384.283	370.226	PYYM_0606500	PyYM_06_v1: 253,633 - 256,894 (-)	protein coding	eukaryotic translation initiation factor 3 subunit 8, putative
PYYM_0607000	322.029	380.281	PYYM_0607000	PyYM_06_v1: 277,595 - 279,139 (-)	protein coding	eukaryotic translation initiation factor 5, putative
PYYM_0609300	323.958	395.348	PYYM_0609300	PyYM_06_v1: 381,513 - 382,698 (+)	protein coding	U6 snRNA-associated Sm-like protein LSm7, putative (LSM7)
PYYM_0611500	509.791	564.009	PYYM_0611500	PyYM_06_v1: 463,551 - 465,514 (+)	protein coding	heat shock protein DNAJ homologue Pfj4, putative
PYYM_0611900	893.137	1310.96	PYYM_0611900	PyYM_06_v1: 485,753 - 486,870 (+)	protein coding	polyubiquitin, putative
PYYM_0612000	370.088	330.836	PYYM_0612000	PyYM_06_v1: 488,300 - 492,643 (-)	protein coding	ATPase, putative
PYYM_0612500	868.434	822.531	PYYM_0612500	PyYM_06_v1: 506,666 - 508,744 (-)	protein coding	HSP40, subfamily A, putative
PYYM_0613200	497.702	479.876	PYYM_0613200	PyYM_06_v1: 531,426 - 534,145 (+)	protein coding	ribonucleoside-diphosphate reductase, large subunit, putative
PYYM_0616300	544.232	606.244	PYYM_0616300	PyYM_06_v1: 637,183 - 638,419 (-)	protein coding	eukaryotic translation initiation factor subunit, putative
PYYM_0618900	2095.71	2044.14	PYYM_0618900	PyYM_06_v1: 758,538 - 759,424 (-)	protein coding	60S ribosomal protein L11a, putative
PYYM_0619000	1616.74	1529.88	PYYM_0619000	PyYM_06_v1: 760,819 - 761,751 (+)	protein coding	40S ribosomal protein S10, putative
PYYM_0619900	404.356	430.93	PYYM_0619900	PyYM_06_v1: 786,481 - 788,638 (-)	protein coding	conserved Plasmodium protein, unknown function
PYYM_0620400	516.402	480.286	PYYM_0620400	PyYM_06_v1: 813,937 - 814,644 (+)	protein coding	conserved Plasmodium protein, unknown function
PYYM_0620900	2888.03	2691.39	PYYM_0620900	PyYM_06_v1: 827,999 - 828,781 (-)	protein coding	40S ribosomal protein S5, putative
PYYM_0621100	444.306	450.518	PYYM_0621100	PyYM_06_v1: 834,537 - 835,182 (+)	protein coding	conserved Plasmodium protein, unknown function
PYYM_0621200	408.895	479.362	PYYM_0621200	PyYM_06_v1: 835,954 - 836,523 (-)	protein coding	conserved Plasmodium protein, unknown function
PYYM_0624700	454.535	411.54	PYYM_0624700	PyYM_06_v1: 968,915 - 969,652 (+)	protein coding	conserved Plasmodium protein, unknown function
PYYM_0624800	282.011	263.468	PYYM_0624800	PyYM_06_v1: 972,912 - 974,218 (+)	rRNA encoding	18S ribosomal RNA
PYYM_0625000	1833.92	1665.07	PYYM_0625000	PyYM_06_v1: 988,265 - 990,089 (-)	protein coding	conserved rodent malaria protein, unknown function
PYYM_0625200	355.429	391.448	PYYM_0625200	PyYM_06_v1: 995,859 - 997,454 (+)	protein coding	phospholipase, putative
PYYM_0625300	979.077	877.257	PYYM_0625300	PyYM_06_v1: 998,531 - 999,750 (-)	protein coding	tryptophan-rich antigen, putative
PYYM_0701300	1399.47	1190.7	PYYM_0701300	PyYM_07_v1: 54,141 - 54,824 (-)	protein coding	conserved Plasmodium protein, unknown function
PYYM_0703000	1774.25	1781.75	PYYM_0703000	PyYM_07_v1: 117,940 - 119,568 (+)	protein coding	protein disulfide isomerase
PYYM_0704100	1880.1	1875.99	PYYM_0704100	PyYM_07_v1: 161,222 - 163,157 (+)	protein coding	receptor for activated C kinase, putative (RACK)
PYYM_0705400	318.978	316.829	PYYM_0705400	PyYM_07_v1: 220,526 - 221,621 (-)	protein coding	conserved Plasmodium protein, unknown function
PYYM_0707100	395.771	454.123	PYYM_0707100	PyYM_07_v1: 273,203 - 273,758 (+)	protein coding	conserved Plasmodium protein, unknown function
PYYM_0707300	640.809	659.943	PYYM_0707300	PyYM_07_v1: 276,971 - 278,449 (+)	protein coding	membrane skeletal protein, putative
PYYM_0707600	337.954	331.319	PYYM_0707600	PyYM_07_v1: 291,075 - 292,224 (+)	protein coding	RNA-binding protein, putative
PYYM_0707900	386.281	418.624	PYYM_0707900	PyYM_07_v1: 302,775 - 306,419 (+)	protein coding	conserved Plasmodium protein, unknown function
PYYM_0709100	905.931	1019.79	PYYM_0709100	PyYM_07_v1: 337,610 - 338,150 (-)	protein coding	protein-transport protein sec61 beta 1 subunit, putative
PYYM_0709200	1820.14	1894.42	PYYM_0709200	PyYM_07_v1: 339,945 - 340,659 (-)	protein coding	60S ribosomal protein L22, putative
PYYM_0709500	898.31	961.126	PYYM_0709500	PyYM_07_v1: 347,243 - 348,113 (-)	protein coding	conserved Plasmodium protein, unknown function
PYYM_0712000	3521.93	5678.96	PYYM_0712000	PyYM_07_v1: 445,962 - 448,010 (-)	protein coding	heat shock protein, putative (HSP70)
PYYM_0712300	329.943	345.506	PYYM_0712300	PyYM_07_v1: 459,914 - 462,894 (+)	protein coding	conserved Plasmodium protein, unknown function
PYYM_0712400	358.161	383.968	PYYM_0712400	PyYM_07_v1: 465,485 - 466,711 (-)	protein coding	zinc finger protein, putative
PYYM_0712700	2607.47	2407.75	PYYM_0712700	PyYM_07_v1: 475,811 - 478,900 (-)	protein coding	14-3-3 protein, putative (14-3-3I)
PYYM_0713000	1432.4	1394.22	PYYM_0713000	PyYM_07_v1: 492,036 - 492,332 (+)	protein coding	high mobility group protein B2 (HMGB2)
PYYM_0713100	420.804	486.132	PYYM_0713100	PyYM_07_v1: 493,609 - 493,907 (-)	protein coding	conserved Plasmodium protein, unknown function
PYYM_0713400	491.704	501.913	PYYM_0713400	PyYM_07_v1: 508,318 - 509,660 (-)	protein coding	protein kinase c inhibitor-like protein, putative
PYYM_0714100	363.028	372.091	PYYM_0714100	PyYM_07_v1: 533,268 - 534,960 (+)	protein coding	meiotic recombination protein DMC1, putative (DMC1)
PYYM_0715300	663.713	637.689	PYYM_0715300	PyYM_07_v1: 567,148 - 569,310 (+)	protein coding	eukaryotic translation initiation factor, putative
PYYM_0715700	497.033	500.74	PYYM_0715700	PyYM_07_v1: 576,648 - 578,202 (-)	protein coding	26S proteasome AAA-ATPase subunit RPT3, putative
PYYM_0717000	394.474	457.165	PYYM_0717000	PyYM_07_v1: 620,221 - 622,377 (+)	protein coding	armadillo-domain containing rhoptry protein, putative (ARO)
PYYM_0717900	3044.22	2908.52	PYYM_0717900	PyYM_07_v1: 647,040 - 647,950 (-)	protein coding	60S ribosomal protein L15, putative
PYYM_0718800	306.269	335.053	PYYM_0718800	PyYM_07_v1: 677,789 - 678,073 (-)	protein coding	CDGSH iron-sulfur domain-containing protein, putative
PYYM_0718900	496.981	509.757	PYYM_0718900	PyYM_07_v1: 679,980 - 681,040 (+)	protein coding	small GTP-binding protein sar1, putative
PYYM_0720400	488.702	483.58	PYYM_0720400	PyYM_07_v1: 758,719 - 760,881 (-)	protein coding	conserved Plasmodium protein, unknown function
PYYM_0721700	555.39	507.254	PYYM_0721700	PyYM_07_v1: 804,464 - 805,647 (+)	protein coding	ran binding protein 1, putative
PYYM_0802500	2371.28	2420.76	PYYM_0802500	PyYM_08_v1: 93,477 - 93,872 (+)	protein coding	small exported protein,early transcripted membrane protein (SEP3)
PYYM_0802800	1816.59	1629.05	PYYM_0802800	PyYM_08_v1: 102,443 - 102,803 (-)	protein coding	conserved Plasmodium protein, unknown function
PYYM_0806000	2333.66	2307.79	PYYM_0806000	PyYM_08_v1: 269,371 - 270,127 (-)	protein coding	40S ribosomal protein S29, putative
PYYM_0806100	841.119	874.761	PYYM_0806100	PyYM_08_v1: 272,129 - 273,174 (-)	protein coding	ATP synthase subunit C, putative
PYYM_0806600	2913.83	2656.63	PYYM_0806600	PyYM_08_v1: 288,093 - 288,371 (-)	protein coding	ribosomal protein, L37e, putative
PYYM_0806700	387.881	370.559	PYYM_0806700	PyYM_08_v1: 290,676 - 295,379 (-)	protein coding	conserved Plasmodium protein, unknown function
PYYM_0807500	629.024	699.128	PYYM_0807500	PyYM_08_v1: 316,226 - 319,066 (+)	protein coding	rhoptry associated membrane antigen, putative (RAMA)
PYYM_0808700	4132.67	3928.76	PYYM_0808700	PyYM_08_v1: 357,803 - 360,968 (+)	protein coding	heat shock protein 90, putative (HSP90)
PYYM_0810600	2600.06	2559.66	PYYM_0810600	PyYM_08_v1: 446,852 - 447,780 (-)	protein coding	40S ribosomal protein S11, putative
PYYM_0813500	335.892	321.763	PYYM_0813500	PyYM_08_v1: 559,858 - 561,069 (-)	protein coding	apoptosis-related protein, putative
PYYM_0813700	404.311	398.134	PYYM_0813700	PyYM_08_v1: 568,123 - 569,304 (+)	protein coding	subpellicular microtubule protein 1, putative (SPM1)
PYYM_0816000	673.085	652.286	PYYM_0816000	PyYM_08_v1: 662,563 - 664,115 (-)	protein coding	inhibitor of cysteine proteases (ICP)
PYYM_0816500	340.989	347.833	PYYM_0816500	PyYM_08_v1: 679,057 - 681,064 (+)	protein coding	conserved Plasmodium protein, unknown function
PYYM_0817200	888.605	652.671	PYYM_0817200	PyYM_08_v1: 698,483 - 699,256 (+)	protein coding	elongation factor 1-beta, putative
PYYM_0818400	312.116	334.558	PYYM_0818400	PyYM_08_v1: 736,237 - 737,974 (+)	protein coding	conserved Plasmodium protein, unknown function
PYYM_0819400	385.401	319.036	PYYM_0819400	PyYM_08_v1: 768,328 - 772,257 (-)	protein coding	6-phosphofructokinase, putative (PFK9)
PYYM_0820800	475.705	430.397	PYYM_0820800	PyYM_08_v1: 819,366 - 819,512 (+)	protein coding	conserved Plasmodium protein, unknown function
PYYM_0821900	2313.92	2193.2	PYYM_0821900	PyYM_08_v1: 856,206 - 858,566 (+)	protein coding	heat shock protein 70, putative
PYYM_0822000	337.311	293.404	PYYM_0822000	PyYM_08_v1: 860,351 - 861,538 (-)	protein coding	secreted acid phosphatase, putative,glideosome-associated protein 50, putative (GAP50)
PYYM_0822100	1128.14	1171.1	PYYM_0822100	PyYM_08_v1: 864,479 - 865,803 (+)	protein coding	cytochrome b5, putative
PYYM_0822300	364.54	362.237	PYYM_0822300	PyYM_08_v1: 869,643 - 871,080 (-)	protein coding	eukaryotic translation initiation factor 3 subunit 5, putative
PYYM_0822900	954.761	959.165	PYYM_0822900	PyYM_08_v1: 898,646 - 900,239 (-)	protein coding	nucleosome assembly protein (NAPS)
PYYM_0823000	363.61	366.785	PYYM_0823000	PyYM_08_v1: 904,087 - 905,943 (+)	protein coding	DNAJ-like molecular chaperone protein, putative
PYYM_0826100	481.426	495.12	PYYM_0826100	PyYM_08_v1: 1,015,259 - 1,016,467 (+)	protein coding	S-adenosylmethionine synthetase, putative
PYYM_0826400	1834.65	1431.74	PYYM_0826400	PyYM_08_v1: 1,025,849 - 1,027,099 (+)	protein coding	phosphoglycerate kinase, putative (PGK)
PYYM_0829500	356.684	416.822	PYYM_0829500	PyYM_08_v1: 1,139,218 - 1,140,561 (-)	protein coding	histone deacetylase, putative (HDAC1)
PYYM_0829700	2817.04	2289.48	PYYM_0829700	PyYM_08_v1: 1,149,636 - 1,150,734 (+)	protein coding	conserved Plasmodium protein, unknown function
PYYM_0831800	396.758	494.715	PYYM_0831800	PyYM_08_v1: 1,240,531 - 1,241,505 (+)	protein coding	cytochrome c oxidase subunit 6B, putative (COX6B)
PYYM_0833200	1221.13	1161.92	PYYM_0833200	PyYM_08_v1: 1,278,114 - 1,283,688 (+)	protein coding	high molecular weight rhoptry protein 2, putative (RhopH2)
PYYM_0833700	422.892	494.971	PYYM_0833700	PyYM_08_v1: 1,291,425 - 1,292,429 (+)	protein coding	conserved Plasmodium protein, unknown function, fragment
PYYM_0834100	982.646	875.316	PYYM_0834100	PyYM_08_v1: 1,304,451 - 1,309,769 (+)	protein coding	merozoite surface protein 1 (MSP1)
PYYM_0835900	342.625	385.673	PYYM_0835900	PyYM_08_v1: 1,375,262 - 1,376,420 (+)	protein coding	conserved Plasmodium protein, unknown function
PYYM_0836100	1533.19	1696.11	PYYM_0836100	PyYM_08_v1: 1,382,707 - 1,384,105 (+)	protein coding	profilin, putative (PFN)
PYYM_0838300	381.162	348.637	PYYM_0838300	PyYM_08_v1: 1,446,653 - 1,447,288 (+)	protein coding	transcription factor with AP2 domain(s), putative
PYYM_0840000	409.667	358.697	PYYM_0840000	PyYM_08_v1: 1,496,364 - 1,498,273 (-)	protein coding	erythrocyte membrane associated protein 1, putative (EMAP1)
PYYM_0902300	340.231	358.476	PYYM_0902300	PyYM_09_v1: 90,911 - 91,639 (-)	protein coding	mitochondrial ATP synthase delta subunit, putative
PYYM_0902600	445.081	529.036	PYYM_0902600	PyYM_09_v1: 99,867 - 100,347 (+)	protein coding	conserved Plasmodium protein, unknown function
PYYM_0903800	354.302	384.706	PYYM_0903800	PyYM_09_v1: 162,349 - 164,130 (+)	protein coding	conserved Plasmodium protein, unknown function
PYYM_0905000	404.07	479.177	PYYM_0905000	PyYM_09_v1: 208,110 - 209,294 (+)	protein coding	Rab6
PYYM_0905600	2704.57	2638.63	PYYM_0905600	PyYM_09_v1: 224,680 - 225,164 (+)	protein coding	60S ribosomal protein L41, putative
PYYM_0905900	2243.52	2178.64	PYYM_0905900	PyYM_09_v1: 228,592 - 229,086 (-)	protein coding	40S ribosomal protein S21e, putative
PYYM_0906500	716.793	728.471	PYYM_0906500	PyYM_09_v1: 244,856 - 246,172 (-)	protein coding	translation initiation factor eIF-1A, putative
PYYM_0907300	1387.28	1382.48	PYYM_0907300	PyYM_09_v1: 269,464 - 270,163 (+)	protein coding	60S ribosomal protein L35ae, putative
PYYM_0907400	1582.61	1420.75	PYYM_0907400	PyYM_09_v1: 271,586 - 272,437 (+)	protein coding	60S ribosomal protein L28, putative
PYYM_0913100	729.737	782.703	PYYM_0913100	PyYM_09_v1: 521,520 - 523,461 (+)	protein coding	casein kinase 1 (CK1)
PYYM_0913700	460.769	476.063	PYYM_0913700	PyYM_09_v1: 554,333 - 556,811 (+)	protein coding	3-oxo-5-alpha-steroid 4-dehydrogenase, putative
PYYM_0914400	482.266	422.768	PYYM_0914400	PyYM_09_v1: 576,946 - 578,685 (+)	protein coding	protein phosphatase 2C, putative
PYYM_0915400	766.827	721.855	PYYM_0915400	PyYM_09_v1: 619,727 - 621,718 (-)	protein coding	heat shock protein hsp70 homologue, putative (UIS24)
PYYM_0916600	299.356	345.495	PYYM_0916600	PyYM_09_v1: 662,999 - 663,775 (-)	protein coding	aquaglyceroporin, putative (AQP)
PYYM_0917200	388.31	403.637	PYYM_0917200	PyYM_09_v1: 681,768 - 683,564 (+)	protein coding	TCP-1/cpn60 chaperonin family, putative
PYYM_0918900	306.073	329.068	PYYM_0918900	PyYM_09_v1: 744,924 - 746,276 (-)	protein coding	26S protease subunit regulatory subunit 6a, putative
PYYM_0919100	2121.9	2022	PYYM_0919100	PyYM_09_v1: 748,834 - 749,781 (-)	protein coding	60S ribosomal protein, putative
PYYM_0919200	1354.38	1237.77	PYYM_0919200	PyYM_09_v1: 752,139 - 752,384 (+)	protein coding	60S ribosomal protein L38e, putative
PYYM_0919400	397.488	294.93	PYYM_0919400	PyYM_09_v1: 756,741 - 758,234 (-)	protein coding	transporter, putative
PYYM_0920100	330.884	372.78	PYYM_0920100	PyYM_09_v1: 783,171 - 784,964 (-)	protein coding	26S proteasome regulatory complex subunit, putative
PYYM_0920200	828.568	780.154	PYYM_0920200	PyYM_09_v1: 787,066 - 788,262 (-)	protein coding	parasitophorous vacuolar protein 1, putative (PV1)
PYYM_0920800	512.377	457.655	PYYM_0920800	PyYM_09_v1: 800,093 - 801,636 (-)	protein coding	spermidine synthase, putative
PYYM_0922900	300.989	413.518	PYYM_0922900	PyYM_09_v1: 873,525 - 874,591 (+)	protein coding	small nuclear ribonucleoprotein F, putative (SNRPF)
PYYM_0923500	2132.68	2098.71	PYYM_0923500	PyYM_09_v1: 901,545 - 902,221 (+)	protein coding	40S ribosomal protein S18, putative
PYYM_0923900	289.473	321.766	PYYM_0923900	PyYM_09_v1: 913,749 - 916,025 (+)	protein coding	conserved Plasmodium protein, unknown function
PYYM_0924800	1993.84	1814.61	PYYM_0924800	PyYM_09_v1: 941,038 - 942,003 (-)	protein coding	60S ribosomal protein L35, putative
PYYM_0926300	520.837	579.379	PYYM_0926300	PyYM_09_v1: 992,460 - 994,228 (-)	protein coding	translation elongation factor EF-1, subunit alpha, putative
PYYM_0928100	1408.88	1285.11	PYYM_0928100	PyYM_09_v1: 1,092,200 - 1,092,984 (+)	protein coding	circumsporozoite-related antigen (EXP1)
PYYM_0929500	2520.71	2273.01	PYYM_0929500	PyYM_09_v1: 1,140,462 - 1,141,906 (-)	protein coding	phosphoglycerate mutase, putative (PGM1)
PYYM_0929600	288.149	304.748	PYYM_0929600	PyYM_09_v1: 1,142,856 - 1,146,454 (-)	protein coding	conserved Plasmodium protein, unknown function
PYYM_0931700	1480.92	1406.06	PYYM_0931700	PyYM_09_v1: 1,221,470 - 1,222,316 (+)	protein coding	GTP-binding nuclear protein, putative
PYYM_0932600	604.656	538.77	PYYM_0932600	PyYM_09_v1: 1,250,641 - 1,253,852 (+)	protein coding	heat shock protein 101, putative
PYYM_0932700	754.345	675.231	PYYM_0932700	PyYM_09_v1: 1,256,646 - 1,258,691 (+)	protein coding	dipeptidyl aminopeptidase, putative
PYYM_0933600	674.626	727.52	PYYM_0933600	PyYM_09_v1: 1,288,507 - 1,289,295 (+)	protein coding	peptidyl-prolyl cis-trans isomerase, putative
PYYM_0933800	838.882	683.154	PYYM_0933800	PyYM_09_v1: 1,292,623 - 1,294,041 (+)	protein coding	yoelipain-2 (YP2)
PYYM_0935600	505.919	526.139	PYYM_0935600	PyYM_09_v1: 1,352,250 - 1,353,911 (+)	protein coding	ubiquitin, putative
PYYM_0935900	471.672	472.635	PYYM_0935900	PyYM_09_v1: 1,361,628 - 1,362,293 (+)	protein coding	protein tyrosine phosphatase, putative
PYYM_0939100	1785.7	1624.86	PYYM_0939100	PyYM_09_v1: 1,476,183 - 1,476,986 (-)	protein coding	apicoplast ribosomal protein L36e precursor, putative
PYYM_0939900	296.375	345.908	PYYM_0939900	PyYM_09_v1: 1,499,812 - 1,501,473 (+)	protein coding	heat shock protein, putative
PYYM_0940000	2205.5	2222.7	PYYM_0940000	PyYM_09_v1: 1,503,898 - 1,504,926 (+)	protein coding	endoplasmic reticulum-resident calcium binding protein, putative
PYYM_0940200	280.643	281.379	PYYM_0940200	PyYM_09_v1: 1,508,953 - 1,509,960 (-)	protein coding	casein kinase 2, alpha subunit (CK2alpha)
PYYM_0942700	459.89	500.102	PYYM_0942700	PyYM_09_v1: 1,615,593 - 1,617,702 (-)	protein coding	conserved Plasmodium protein, unknown function
PYYM_0943100	2238.83	1989.05	PYYM_0943100	PyYM_09_v1: 1,629,248 - 1,630,623 (+)	protein coding	40S ribosomal protein S4, putative
PYYM_0943400	25100	25311.5	PYYM_0943400	PyYM_09_v1: 1,640,901 - 1,641,257 (-)	protein coding	histone H2B, putative (H2B)
PYYM_0943500	4448.9	5139.58	PYYM_0943500	PyYM_09_v1: 1,644,823 - 1,645,134 (+)	protein coding	histone H4, putative
PYYM_0944100	449.455	408.116	PYYM_0944100	PyYM_09_v1: 1,665,306 - 1,666,710 (-)	protein coding	conserved Plasmodium protein, unknown function
PYYM_0945400	3359.77	3016.24	PYYM_0945400	PyYM_09_v1: 1,718,855 - 1,719,535 (+)	protein coding	60S acidic ribosomal protein P1, putative
PYYM_0945500	307.302	277.798	PYYM_0945500	PyYM_09_v1: 1,721,209 - 1,721,850 (+)	protein coding	conserved Plasmodium protein, unknown function
PYYM_0946900	325.277	295.798	PYYM_0946900	PyYM_09_v1: 1,780,204 - 1,781,403 (+)	protein coding	Plasmodium exported protein, unknown function
PYYM_1005200	295.966	280.559	PYYM_1005200	PyYM_10_v1: 233,838 - 235,473 (-)	protein coding	vacuolar ATP synthase subunit b, putative
PYYM_1010100	879.875	815.068	PYYM_1010100	PyYM_10_v1: 395,010 - 397,622 (-)	protein coding	translocon component PTEX150 (PTEX150)
PYYM_1010400	294.978	290.701	PYYM_1010400	PyYM_10_v1: 413,785 - 415,545 (-)	protein coding	glucose-6-phosphate isomerase, putative
PYYM_1011600	755.748	705.442	PYYM_1011600	PyYM_10_v1: 461,337 - 462,095 (-)	protein coding	mitochondrial acidic protein MAM33, putative
PYYM_1012100	339.606	336.081	PYYM_1012100	PyYM_10_v1: 494,565 - 496,244 (-)	protein coding	Hsp70/Hsp90 organizing protein, putative (HOP)
PYYM_1012200	946.268	1122.81	PYYM_1012200	PyYM_10_v1: 499,384 - 500,180 (+)	protein coding	calmodulin, putative (CAM)
PYYM_1012400	414.828	368.472	PYYM_1012400	PyYM_10_v1: 503,107 - 504,614 (+)	protein coding	CCR4-associated factor 16, putative (CAF16)
PYYM_1014300	357.766	346.05	PYYM_1014300	PyYM_10_v1: 605,790 - 607,845 (-)	protein coding	conserved Plasmodium protein, unknown function
PYYM_1014600	1993.77	1752.42	PYYM_1014600	PyYM_10_v1: 617,736 - 618,638 (-)	protein coding	60S ribosomal protein L14, putative
PYYM_1015300	363.886	381.187	PYYM_1015300	PyYM_10_v1: 639,616 - 640,134 (+)	protein coding	cytochrome c oxidase subunit 2, putative
PYYM_1017800	506.182	528.989	PYYM_1017800	PyYM_10_v1: 731,339 - 732,734 (+)	protein coding	proliferation-associated protein 2g4, putative
PYYM_1018200	2023.94	1800.9	PYYM_1018200	PyYM_10_v1: 744,115 - 744,954 (-)	protein coding	conserved Plasmodium protein, unknown function
PYYM_1019200	727.39	768.469	PYYM_1019200	PyYM_10_v1: 783,681 - 783,947 (+)	protein coding	ubiquinol-cytochrome c reductase hinge protein, putative
PYYM_1020000	843.961	664.49	PYYM_1020000	PyYM_10_v1: 815,158 - 815,682 (+)	protein coding	transcription factor 3b, putative
PYYM_1020100	2238.7	1932.17	PYYM_1020100	PyYM_10_v1: 817,522 - 818,007 (+)	protein coding	60S ribosomal protein L21e, putative
PYYM_1021000	2400.39	2138.15	PYYM_1021000	PyYM_10_v1: 840,799 - 842,107 (-)	protein coding	60S ribosomal protein L7-3, putative
PYYM_1021100	1885.84	1803.54	PYYM_1021100	PyYM_10_v1: 843,752 - 845,391 (+)	protein coding	60S ribosomal protein L5, putative
PYYM_1023600	1839.37	1761.97	PYYM_1023600	PyYM_10_v1: 931,910 - 932,594 (+)	protein coding	40S ribosomal protein S25, putative
PYYM_1026900	377.604	425.526	PYYM_1026900	PyYM_10_v1: 1,040,477 - 1,041,533 (+)	protein coding	conserved Plasmodium protein, unknown function
PYYM_1028300	333.51	293.954	PYYM_1028300	PyYM_10_v1: 1,122,309 - 1,123,721 (-)	protein coding	NADP-specific glutamate dehydrogenase, putative (GDH1)
PYYM_1030000	283.835	266.527	PYYM_1030000	PyYM_10_v1: 1,185,993 - 1,186,688 (+)	protein coding	small nuclear ribonucleoprotein-associated protein B, putative (SNRPB)
PYYM_1030500	1499.87	1467.45	PYYM_1030500	PyYM_10_v1: 1,210,041 - 1,210,700 (-)	protein coding	60S ribosomal protein L10, putative
PYYM_1030800	292.995	270.331	PYYM_1030800	PyYM_10_v1: 1,223,369 - 1,225,752 (+)	protein coding	26S proteasome regulatory subunit RPN13, putative (RPN13)
PYYM_1032400	1455.57	1275.02	PYYM_1032400	PyYM_10_v1: 1,281,627 - 1,282,372 (+)	protein coding	nuclear transport factor 2, putative
PYYM_1032700	2786.95	2541.74	PYYM_1032700	PyYM_10_v1: 1,291,123 - 1,292,109 (-)	protein coding	p1/s1 nuclease, putative
PYYM_1034000	515.672	452.493	PYYM_1034000	PyYM_10_v1: 1,341,612 - 1,343,009 (-)	protein coding	eukaryotic translation initiation factor 2 gamma subunit, putative
PYYM_1034200	339.861	401.243	PYYM_1034200	PyYM_10_v1: 1,346,489 - 1,348,315 (-)	protein coding	rhoptry-associated protein 1, putative
PYYM_1035200	547.365	618.168	PYYM_1035200	PyYM_10_v1: 1,396,358 - 1,398,013 (+)	protein coding	conserved Plasmodium protein, unknown function
PYYM_1036000	3125.37	2848.08	PYYM_1036000	PyYM_10_v1: 1,436,343 - 1,437,375 (-)	protein coding	40S ribosomal protein S8e, putative
PYYM_1036500	3620.82	3634.95	PYYM_1036500	PyYM_10_v1: 1,458,691 - 1,460,043 (-)	protein coding	plasmepsin IV (PM4)
PYYM_1036800	305.966	358.849	PYYM_1036800	PyYM_10_v1: 1,472,468 - 1,473,571 (-)	protein coding	nucleolar preribosomal GTPase, putative
PYYM_1037200	278.47	279.723
PYYM_1037500	671.625	719.596	PYYM_1037500	PyYM_10_v1: 1,494,942 - 1,496,470 (+)	protein coding	glideosome associated protein with multiple membrane spans 3, putative (GAPM3)
PYYM_1040100	809.059	849.917	PYYM_1040100	PyYM_10_v1: 1,589,349 - 1,590,003 (+)	protein coding	cytochrome c, putative
PYYM_1041500	3184.65	2740.54	PYYM_1041500	PyYM_10_v1: 1,636,506 - 1,637,625 (+)	protein coding	40S ribosomal protein S31/UBI, putative
PYYM_1041800	305.834	313.612	PYYM_1041800	PyYM_10_v1: 1,644,787 - 1,645,350 (-)	protein coding	conserved Plasmodium protein, unknown function
PYYM_1044100	473.996	371.15	PYYM_1044100	PyYM_10_v1: 1,731,760 - 1,732,668 (+)	protein coding	Plasmodium exported protein, unknown function
PYYM_1103000	375.688	374.791	PYYM_1103000	PyYM_11_v1: 109,272 - 109,706 (-)	protein coding	conserved rodent malaria protein, unknown function
PYYM_1103600	368.951	368.232	PYYM_1103600	PyYM_11_v1: 133,141 - 134,310 (-)	protein coding	rhoptry-associated protein 2/3 (RAP2/3)
PYYM_1104400	420.467	376.148	PYYM_1104400	PyYM_11_v1: 158,567 - 159,796 (-)	protein coding	merozoite surface protein 8 (MSP8)
PYYM_1105200	395.148	370.614	PYYM_1105200	PyYM_11_v1: 182,970 - 184,016 (-)	protein coding	Ser/Arg-rich splicing factor, putative
PYYM_1105300	1192.42	1331.86	PYYM_1105300	PyYM_11_v1: 187,919 - 188,377 (+)	protein coding	actin-depolymerizing factor 1 (ADF1)
PYYM_1105600	1837.49	2006.11	PYYM_1105600	PyYM_11_v1: 197,627 - 198,518 (-)	protein coding	60S ribosomal protein L31, putative
PYYM_1106400	634.689	649.414	PYYM_1106400	PyYM_11_v1: 224,167 - 225,282 (+)	protein coding	3-methyl-2-oxobutanoate dehydrogenase (lipoamide), putative
PYYM_1107600	567.585	595.546	PYYM_1107600	PyYM_11_v1: 286,818 - 287,015 (-)	protein coding	small ubiquitin-related modifier, putative (SUMO)
PYYM_1108900	2315.55	2059.4	PYYM_1108900	PyYM_11_v1: 326,961 - 328,196 (-)	protein coding	60S ribosomal protein L4, putative
PYYM_1110100	284.131	311.475	PYYM_1110100	PyYM_11_v1: 372,319 - 373,344 (+)	protein coding	triose phosphate transporter, putative
PYYM_1112700	1203.15	1237.14	PYYM_1112700	PyYM_11_v1: 487,633 - 488,148 (-)	protein coding	translationally-controlled tumor protein homolog, putative (TCTP)
PYYM_1113500	298.828	335.705	PYYM_1113500	PyYM_11_v1: 540,017 - 542,006 (-)	protein coding	myo-inositol 1-phosphate synthase, putative
PYYM_1115100	9218.01	9229.28	PYYM_1115100	PyYM_11_v1: 589,300 - 590,034 (-)	protein coding	purine nucleoside phosphorylase, putative (PNP)
PYYM_1117400	1267.21	1412.89	PYYM_1117400	PyYM_11_v1: 671,082 - 672,458 (-)	protein coding	glideosome-associated protein 40, putative (GAP40)
PYYM_1118800	1543.07	1796.99	PYYM_1118800	PyYM_11_v1: 723,631 - 725,383 (+)	protein coding	conserved Plasmodium protein, unknown function
PYYM_1119000	3547.88	4509.8	PYYM_1119000	PyYM_11_v1: 730,263 - 730,664 (-)	protein coding	histone H2A, putative (H2A)
PYYM_1119100	974.036	1250.33	PYYM_1119100	PyYM_11_v1: 735,100 - 735,510 (+)	protein coding	histone H3, putative (H3.3)
PYYM_1119500	3437.24	3170.19	PYYM_1119500	PyYM_11_v1: 747,286 - 747,917 (+)	protein coding	ribosomal protein L27a, putative
PYYM_1119700	518.692	551.762	PYYM_1119700	PyYM_11_v1: 752,595 - 753,536 (+)	protein coding	malate dehydrogenase, putative (MDH)
PYYM_1120600	388.654	367.03	PYYM_1120600	PyYM_11_v1: 792,148 - 794,751 (-)	protein coding	cell division cycle protein 48 homologue, putative
PYYM_1123000	1383.14	1217.21	PYYM_1123000	PyYM_11_v1: 865,741 - 866,527 (+)	protein coding	nascent polypeptide associated complex alpha chain, putative
PYYM_1123800	465.611	502.146	PYYM_1123800	PyYM_11_v1: 888,552 - 889,252 (+)	protein coding	conserved Plasmodium protein, unknown function
PYYM_1125200	673.687	647.978	PYYM_1125200	PyYM_11_v1: 951,348 - 952,832 (+)	protein coding	hexokinase, putative
PYYM_1125800	386.813	340.054	PYYM_1125800	PyYM_11_v1: 968,542 - 976,354 (+)	protein coding	SNF2 helicase, putative (ISWI)
PYYM_1127900	1550.87	1336.39	PYYM_1127900	PyYM_11_v1: 1,043,028 - 1,045,281 (+)	protein coding	pyruvate kinase, putative
PYYM_1128500	625.59	581.446	PYYM_1128500	PyYM_11_v1: 1,061,941 - 1,063,007 (-)	protein coding	4-methyl-5(B-hydroxyethyl)-thiazol monophosphate biosynthesis enzyme, putative
PYYM_1129300	1316.35	1194.88	PYYM_1129300	PyYM_11_v1: 1,121,514 - 1,124,008 (-)	protein coding	choline/ethanolaminephosphotransferase (CEPT)
PYYM_1131300	386.962	415.453	PYYM_1131300	PyYM_11_v1: 1,202,267 - 1,203,410 (+)	protein coding	secreted ookinete protein, putative (PSOP6)
PYYM_1132800	682.987	720.779	PYYM_1132800	PyYM_11_v1: 1,261,379 - 1,262,500 (+)	protein coding	proteasome subunit, putative
PYYM_1135700	4535.24	4258.93	PYYM_1135700	PyYM_11_v1: 1,367,256 - 1,368,587 (-)	protein coding	elongation factor 1 alpha (EF-1alpha)
PYYM_1135800	365.073	345.506	PYYM_1135800	PyYM_11_v1: 1,369,660 - 1,371,027 (+)	protein coding	elongation factor 1 alpha (EF-1alpha)
PYYM_1136500	448.162	417.009	PYYM_1136500	PyYM_11_v1: 1,391,864 - 1,394,251 (+)	protein coding	TCP-1/cpn60 chaperonin, putative
PYYM_1137400	418.657	348.721	PYYM_1137400	PyYM_11_v1: 1,425,032 - 1,425,493 (-)	protein coding	HVA22-like protein, putative
PYYM_1137500	1800.42	1734.11	PYYM_1137500	PyYM_11_v1: 1,429,352 - 1,429,807 (+)	protein coding	40S ribosomal protein S13, putative
PYYM_1138100	657.518	690.48	PYYM_1138100	PyYM_11_v1: 1,455,819 - 1,457,506 (-)	protein coding	RNA-binding protein, putative
PYYM_1138600	352.922	381.484	PYYM_1138600	PyYM_11_v1: 1,481,391 - 1,481,924 (-)	protein coding	conserved Plasmodium protein, unknown function
PYYM_1139400	287.477	262.305	PYYM_1139400	PyYM_11_v1: 1,511,391 - 1,514,840 (+)	protein coding	falcilysin, putative (FLN)
PYYM_1140300	764.3	758.579	PYYM_1140300	PyYM_11_v1: 1,550,331 - 1,551,155 (-)	protein coding	proliferating cell nuclear antigen, putative (PCNA)
PYYM_1140400	295.907	349.757	PYYM_1140400	PyYM_11_v1: 1,554,164 - 1,554,760 (+)	protein coding	conserved Plasmodium protein, unknown function
PYYM_1142300	445.618	424.401	PYYM_1142300	PyYM_11_v1: 1,624,733 - 1,625,272 (+)	protein coding	conserved Plasmodium protein, unknown function
PYYM_1144100	2227.54	2202.99	PYYM_1144100	PyYM_11_v1: 1,687,569 - 1,688,391 (-)	protein coding	60S ribosomal protein L40/UBI, putative
PYYM_1144700	403.371	447.471	PYYM_1144700	PyYM_11_v1: 1,715,367 - 1,715,816 (+)	protein coding	nucleoside diphosphate kinase b, putative
PYYM_1145100	282.506	256.713	PYYM_1145100	PyYM_11_v1: 1,728,526 - 1,731,039 (+)	protein coding	conserved Plasmodium protein, unknown function
PYYM_1145200	353.35	413.385	PYYM_1145200	PyYM_11_v1: 1,732,309 - 1,733,385 (-)	protein coding	suppressor of kinetochore protein 1, putative
PYYM_1146300	307.954	333.577	PYYM_1146300	PyYM_11_v1: 1,763,089 - 1,764,343 (-)	protein coding	proteasome regulatory subunit, putative
PYYM_1148600	1696.52	1354.72	PYYM_1148600	PyYM_11_v1: 1,837,160 - 1,837,992 (+)	protein coding	conserved rodent malaria protein, unknown function
PYYM_1148700	2006.08	1644.54	PYYM_1148700	PyYM_11_v1: 1,839,223 - 1,840,402 (+)	protein coding	conserved rodent malaria protein, unknown function
PYYM_1202300	289.986	301.302	PYYM_1202300	PyYM_12_v1: 82,242 - 83,689 (+)	protein coding	fam-a protein
PYYM_1203300	399.015	418.238	PYYM_1203300	PyYM_12_v1: 122,624 - 125,021 (+)	protein coding	RNA-binding protein, putative
PYYM_1204400	1678.16	1688	PYYM_1204400	PyYM_12_v1: 161,318 - 162,208 (-)	protein coding	40S ribosomal protein S20e, putative
PYYM_1204500	1049.13	1124.71	PYYM_1204500	PyYM_12_v1: 165,086 - 165,922 (+)	protein coding	membrane skeletal protein, putative
PYYM_1204900	2563.29	2403.27	PYYM_1204900	PyYM_12_v1: 180,621 - 181,608 (-)	protein coding	60S ribosomal protein L13, putative
PYYM_1205200	333.079	337.906	PYYM_1205200	PyYM_12_v1: 200,748 - 202,895 (-)	protein coding	RNA-binding protein, putative
PYYM_1207000	2598.52	2802.43	PYYM_1207000	PyYM_12_v1: 256,860 - 257,907 (-)	protein coding	DNA/RNA-binding protein Alba, putative (ALBA3)
PYYM_1207600	1399.25	1231.63	PYYM_1207600	PyYM_12_v1: 271,659 - 273,014 (+)	protein coding	RNA-binding protein, putative
PYYM_1207700	329.273	364.922	PYYM_1207700	PyYM_12_v1: 274,753 - 276,455 (+)	protein coding	PPPDE peptidase, putative
PYYM_1209200	688.201	658.316	PYYM_1209200	PyYM_12_v1: 339,387 - 341,131 (-)	protein coding	26S proteasome regulatory subunit 4, putative
PYYM_1209500	1194.13	1225.33	PYYM_1209500	PyYM_12_v1: 352,011 - 354,187 (-)	protein coding	tubulin beta chain, putative
PYYM_1209800	412.677	415.802	PYYM_1209800	PyYM_12_v1: 361,374 - 362,432 (-)	protein coding	adenylate kinase, putative (AK1)
PYYM_1211300	485.861	452.067	PYYM_1211300	PyYM_12_v1: 413,292 - 414,122 (+)	protein coding	succinate dehydrogenase subunit 4, putative (SDH4)
PYYM_1211600	310.474	303.954	PYYM_1211600	PyYM_12_v1: 419,067 - 420,213 (-)	protein coding	eukaryotic translation initiation factor 2, beta, putative
PYYM_1212400	366.501	386.333	PYYM_1212400	PyYM_12_v1: 439,896 - 440,708 (-)	protein coding	proteasome subunit beta type-5, putative
PYYM_1212800	1232.31	1147.28	PYYM_1212800	PyYM_12_v1: 451,892 - 454,831 (+)	protein coding	QF122 antigen, putative
PYYM_1213300	475.048	547.204	PYYM_1213300	PyYM_12_v1: 468,440 - 469,333 (-)	protein coding	ubiquinol-cytochrome c reductase complex subunit, putative
PYYM_1213400	21220.4	19080	PYYM_1213400	PyYM_12_v1: 471,202 - 472,366 (-)	protein coding	hypoxanthine-guanine phosphoribosyltransferase, putative (HGPRT)
PYYM_1216600	409.708	393.183	PYYM_1216600	PyYM_12_v1: 611,049 - 612,488 (-)	protein coding	heat shock protein 60, putative
PYYM_1216800	394.692	421.291	PYYM_1216800	PyYM_12_v1: 618,009 - 619,897 (+)	protein coding	ribonucleotide reductase small subunit, putative
PYYM_1216900	3580.22	2624.91	PYYM_1216900	PyYM_12_v1: 621,858 - 623,418 (+)	protein coding	enolase, putative (ENO)
PYYM_1218100	546.444	633.93	PYYM_1218100	PyYM_12_v1: 665,680 - 666,295 (+)	protein coding	translation machinery-associated protein 7, putative (TMA7)
PYYM_1218200	2387.59	2192.51	PYYM_1218200	PyYM_12_v1: 668,115 - 669,393 (+)	protein coding	40S ribosomal protein S3A, putative
PYYM_1219100	3052.83	2509.18	PYYM_1219100	PyYM_12_v1: 704,278 - 704,790 (+)	protein coding	peptidyl-prolyl cis-trans isomerase, putative (CYP19A)
PYYM_1220200	1719.08	1859.6	PYYM_1220200	PyYM_12_v1: 756,197 - 757,127 (-)	protein coding	histone H2A variant, putative (H2A.Z)
PYYM_1220800	466.462	425.558	PYYM_1220800	PyYM_12_v1: 786,161 - 787,768 (-)	protein coding	T-complex protein 1 epsilon subunit, putative
PYYM_1221100	382.165	399.86	PYYM_1221100	PyYM_12_v1: 794,848 - 796,432 (-)	protein coding	conserved Plasmodium protein, unknown function
PYYM_1221500	615.017	549.82	PYYM_1221500	PyYM_12_v1: 813,056 - 813,886 (-)	protein coding	elongation factor 1 (EF-1), putative
PYYM_1221800	411.47	465.794	PYYM_1221800	PyYM_12_v1: 820,721 - 821,347 (-)	protein coding	Cg8 protein, putative
PYYM_1222000	675.315	675.038	PYYM_1222000	PyYM_12_v1: 825,280 - 827,799 (+)	protein coding	heat shock protein 110, putative (HSP110c)
PYYM_1222200	278.353	297.81
PYYM_1223900	2402.59	2363.58	PYYM_1223900	PyYM_12_v1: 909,937 - 911,105 (-)	protein coding	60S ribosomal protein L34a, putative
PYYM_1226900	359.454	361.257	PYYM_1226900	PyYM_12_v1: 1,013,973 - 1,016,615 (+)	protein coding	DnaJ protein, putative
PYYM_1229200	366.654	353.138	PYYM_1229200	PyYM_12_v1: 1,119,367 - 1,120,264 (+)	protein coding	proteasome beta-subunit, putative
PYYM_1231900	2658.83	2491.02	PYYM_1231900	PyYM_12_v1: 1,245,095 - 1,246,432 (-)	protein coding	60S ribosomal protein L19, putative
PYYM_1233600	1514.6	1498.07	PYYM_1233600	PyYM_12_v1: 1,315,385 - 1,316,317 (-)	protein coding	40S ribosomal protein S14, putative
PYYM_1234300	3309.48	3072.49	PYYM_1234300	PyYM_12_v1: 1,350,107 - 1,351,068 (-)	protein coding	60S ribosomal protein L8, putative
PYYM_1234400	2304.07	2191.62	PYYM_1234400	PyYM_12_v1: 1,352,730 - 1,353,551 (-)	protein coding	60S ribosomal protein L12, putative
PYYM_1234700	1111.78	1100.39	PYYM_1234700	PyYM_12_v1: 1,360,808 - 1,361,944 (-)	protein coding	pre-mRNA-splicing factor, putative (SR1)
PYYM_1235100	368.352	370.901	PYYM_1235100	PyYM_12_v1: 1,378,103 - 1,380,253 (+)	protein coding	eukaryotic translation initiation factor 3 subunit, putative
PYYM_1235700	432.194	499.209	PYYM_1235700	PyYM_12_v1: 1,395,073 - 1,397,324 (-)	protein coding	proteasome subunit beta type 1, putative
PYYM_1236600	1258.19	1290.9	PYYM_1236600	PyYM_12_v1: 1,426,105 - 1,427,385 (-)	protein coding	vacuolar ATP synthetase, putative
PYYM_1236800	3208.61	2789.79	PYYM_1236800	PyYM_12_v1: 1,432,373 - 1,432,915 (-)	protein coding	40S ribosomal protein S24, putative
PYYM_1237100	450.233	422.235	PYYM_1237100	PyYM_12_v1: 1,449,124 - 1,451,830 (+)	protein coding	conserved Plasmodium protein, unknown function
PYYM_1237400	2519.24	2652.07	PYYM_1237400	PyYM_12_v1: 1,463,642 - 1,464,865 (+)	protein coding	40S ribosomal protein S9, putative
PYYM_1238200	1665.7	1462.14	PYYM_1238200	PyYM_12_v1: 1,491,336 - 1,492,775 (+)	protein coding	adenosylhomocysteinase, putative
PYYM_1240200	395.665	393.499	PYYM_1240200	PyYM_12_v1: 1,585,531 - 1,589,796 (+)	protein coding	multidrug resistance protein, putative (MDR1)
PYYM_1240500	342.999	403.716	PYYM_1240500	PyYM_12_v1: 1,597,750 - 1,598,486 (-)	protein coding	conserved Plasmodium protein, unknown function
PYYM_1241200	388.368	372.984	PYYM_1241200	PyYM_12_v1: 1,624,972 - 1,628,352 (+)	protein coding	karyopherin beta, putative
PYYM_1241400	307.015	337.909	PYYM_1241400	PyYM_12_v1: 1,634,174 - 1,635,027 (-)	protein coding	conserved Plasmodium protein, unknown function
PYYM_1242300	357.131	402.491	PYYM_1242300	PyYM_12_v1: 1,666,257 - 1,668,281 (+)	protein coding	acyl-CoA synthetase, putative
PYYM_1243000	510.102	451.151	PYYM_1243000	PyYM_12_v1: 1,691,535 - 1,692,431 (+)	protein coding	membrane skeletal protein, putative
PYYM_1244300	657.783	635.742	PYYM_1244300	PyYM_12_v1: 1,727,559 - 1,728,394 (-)	protein coding	ubiquitin-conjugating enzyme E2 N, putative (UBC13)
PYYM_1244700	557.794	465.864	PYYM_1244700	PyYM_12_v1: 1,739,461 - 1,740,927 (+)	protein coding	Hsc70-interacting protein, putative (HIP)
PYYM_1245200	452.569	458.614	PYYM_1245200	PyYM_12_v1: 1,749,274 - 1,749,648 (-)	protein coding	conserved Plasmodium protein, unknown function
PYYM_1247100	413.86	421.774	PYYM_1247100	PyYM_12_v1: 1,812,174 - 1,812,434 (-)	protein coding	conserved Plasmodium protein, unknown function
PYYM_1302100	552.962	593.287	PYYM_1302100	PyYM_13_v1: 96,487 - 97,605 (-)	protein coding	proteosome subunit alpha type 1, putative
PYYM_1302900	395.804	423.287	PYYM_1302900	PyYM_13_v1: 138,840 - 140,439 (-)	protein coding	translocation protein sec62, putative
PYYM_1303600	1114.2	876.95	PYYM_1303600	PyYM_13_v1: 175,270 - 175,857 (+)	protein coding	2-Cys peroxiredoxin,thioredoxin peroxidase 1 (TPx1)
PYYM_1304100	375.609	416.558	PYYM_1304100	PyYM_13_v1: 199,740 - 200,813 (-)	protein coding	ubiquinol-cytochrome c reductase, iron-sulfur subunit, putative
PYYM_1304300	489.554	542.901	PYYM_1304300	PyYM_13_v1: 209,937 - 210,479 (-)	protein coding	conserved Plasmodium protein, unknown function
PYYM_1304600	457.44	391.885	PYYM_1304600	PyYM_13_v1: 218,526 - 219,659 (+)	protein coding	triose-phosphate isomerase, putative (TIM)
PYYM_1305800	2206.83	2212.47	PYYM_1305800	PyYM_13_v1: 267,088 - 267,795 (-)	protein coding	conserved Plasmodium protein, unknown function
PYYM_1305900	1143.41	1145.46	PYYM_1305900	PyYM_13_v1: 270,984 - 272,126 (+)	protein coding	60S ribosomal protein L10a, putative
PYYM_1309400	2523.97	2285.76	PYYM_1309400	PyYM_13_v1: 421,117 - 422,571 (-)	protein coding	fructose-bisphosphate aldolase 2 (ALDO2)
PYYM_1310300	350.744	379.742	PYYM_1310300	PyYM_13_v1: 449,397 - 451,199 (-)	protein coding	conserved Plasmodium protein, unknown function
PYYM_1310800	475.657	427.197	PYYM_1310800	PyYM_13_v1: 468,580 - 470,505 (-)	protein coding	leucine aminopeptidase, putative
PYYM_1311200	286.221	319.121	PYYM_1311200	PyYM_13_v1: 490,975 - 491,682 (-)	protein coding	centrin, putative
PYYM_1311600	3057.13	2970.56	PYYM_1311600	PyYM_13_v1: 502,998 - 504,473 (+)	protein coding	40S ribosomal protein S2, putative
PYYM_1311700	283.499	306.319	PYYM_1311700	PyYM_13_v1: 505,058 - 505,327 (-)	protein coding	conserved Plasmodium protein, unknown function
PYYM_1313700	904.696	1038.22	PYYM_1313700	PyYM_13_v1: 570,573 - 571,053 (+)	protein coding	conserved Plasmodium protein, unknown function
PYYM_1315600	1933.5	1684.98	PYYM_1315600	PyYM_13_v1: 642,914 - 645,412 (+)	protein coding	elongation factor 2, putative
PYYM_1318200	1879.88	1642.02	PYYM_1318200	PyYM_13_v1: 752,632 - 754,000 (+)	protein coding	p23 co-chaperone, putative
PYYM_1318900	726.88	675.457	PYYM_1318900	PyYM_13_v1: 776,585 - 778,918 (+)	protein coding	aminopeptidase P, putative (APP)
PYYM_1319200	314.135	296.715	PYYM_1319200	PyYM_13_v1: 783,241 - 784,659 (+)	protein coding	6-phosphogluconate dehydrogenase, decarboxylating, putative
PYYM_1319400	1024.31	1096.53	PYYM_1319400	PyYM_13_v1: 787,377 - 787,835 (-)	protein coding	conserved Plasmodium protein, unknown function
PYYM_1319800	305.865	292.063	PYYM_1319800	PyYM_13_v1: 800,169 - 802,571 (+)	protein coding	conserved Plasmodium protein, unknown function
PYYM_1321300	601.962	566.459	PYYM_1321300	PyYM_13_v1: 866,059 - 868,209 (-)	protein coding	V-type H( )-translocating pyrophosphatase, putative
PYYM_1321500	441.297	416.081	PYYM_1321500	PyYM_13_v1: 872,256 - 874,938 (-)	protein coding	signal peptide peptidase, putative (SPP)
PYYM_1321700	1917.03	1706.31	PYYM_1321700	PyYM_13_v1: 879,734 - 880,260 (-)	protein coding	thioredoxin, putative (TRX1)
PYYM_1322500	377.276	363.87	PYYM_1322500	PyYM_13_v1: 921,155 - 922,717 (+)	protein coding	yoelipain-1 (YP1)
PYYM_1324800	1791.64	1769.05	PYYM_1324800	PyYM_13_v1: 985,774 - 986,506 (-)	protein coding	ribosomal protein L29, putative
PYYM_1325200	2097.6	1923.9	PYYM_1325200	PyYM_13_v1: 998,725 - 999,861 (-)	protein coding	60S ribosomal protein L27, putative
PYYM_1325800	2676.66	2626.58	PYYM_1325800	PyYM_13_v1: 1,014,006 - 1,014,209 (+)	protein coding	40S ribosomal protein S28e, putative
PYYM_1327200	6764.06	6058.86	PYYM_1327200	PyYM_13_v1: 1,060,148 - 1,061,412 (+)	protein coding	glyceraldehyde-3-phosphate dehydrogenase, putative
PYYM_1327900	412.388	406.594	PYYM_1327900	PyYM_13_v1: 1,095,965 - 1,097,474 (+)	protein coding	fam-a protein
PYYM_1328400	2090.18	1819.68	PYYM_1328400	PyYM_13_v1: 1,104,686 - 1,106,217 (-)	protein coding	fam-a protein
PYYM_1328900	383.01	353.499	PYYM_1328900	PyYM_13_v1: 1,123,451 - 1,125,005 (-)	protein coding	fam-a protein
PYYM_1330100	291.481	303.48	PYYM_1330100	PyYM_13_v1: 1,170,130 - 1,170,960 (+)	protein coding	conserved Plasmodium protein, unknown function
PYYM_1330500	479.783	535.398	PYYM_1330500	PyYM_13_v1: 1,180,827 - 1,181,370 (-)	protein coding	conserved Plasmodium protein, unknown function
PYYM_1331000	1948.95	1956.28	PYYM_1331000	PyYM_13_v1: 1,218,656 - 1,219,930 (+)	protein coding	40S ribosomal protein S3, putative
PYYM_1333100	375.475	337.373	PYYM_1333100	PyYM_13_v1: 1,307,941 - 1,315,695 (-)	protein coding	conserved Plasmodium protein, unknown function
PYYM_1333600	762.069	644.842	PYYM_1333600	PyYM_13_v1: 1,337,081 - 1,339,153 (+)	protein coding	eukaryotic initiation factor 4a, putative,helicase 45, putative (eIF4A)
PYYM_1335800	416.326	444.721	PYYM_1335800	PyYM_13_v1: 1,409,041 - 1,410,244 (+)	protein coding	20S proteasome beta 4 subunit, putative
PYYM_1336000	1985.99	1848.02	PYYM_1336000	PyYM_13_v1: 1,414,964 - 1,416,012 (-)	protein coding	exported protein 2, putative (EXP2)
PYYM_1338800	435.119	426.782	PYYM_1338800	PyYM_13_v1: 1,505,782 - 1,507,979 (+)	protein coding	splicing factor, putative
PYYM_1340000	1518.66	1452.16	PYYM_1340000	PyYM_13_v1: 1,557,101 - 1,558,290 (-)	protein coding	60S ribosomal protein L6, putative
PYYM_1340300	2182.7	2102.52	PYYM_1340300	PyYM_13_v1: 1,564,181 - 1,565,351 (-)	protein coding	60S ribosomal protein L23a, putative
PYYM_1340600	945.475	1039.06	PYYM_1340600	PyYM_13_v1: 1,574,709 - 1,576,016 (+)	protein coding	secreted ookinete protein, putative,glideosome associated protein with multiple membrane spans 1, putative (GAPM1)
PYYM_1341800	2544.82	1959.7	PYYM_1341800	PyYM_13_v1: 1,627,523 - 1,628,473 (+)	protein coding	L-lactate dehydrogenase (LDH)
PYYM_1342000	283.519	279.792	PYYM_1342000	PyYM_13_v1: 1,631,253 - 1,632,551 (-)	protein coding	phosphoribosylpyrophosphate synthetase, putative
PYYM_1342800	523.729	518.862	PYYM_1342800	PyYM_13_v1: 1,672,324 - 1,673,287 (-)	protein coding	conserved Plasmodium protein, unknown function
PYYM_1345000	537.429	523.544	PYYM_1345000	PyYM_13_v1: 1,764,584 - 1,765,396 (+)	protein coding	proteasome subunit beta type 7 precursor, putative
PYYM_1347500	289.581	254.446	PYYM_1347500	PyYM_13_v1: 1,865,963 - 1,867,907 (+)	protein coding	conserved Plasmodium protein, unknown function
PYYM_1348400	2048.97	2098.45	PYYM_1348400	PyYM_13_v1: 1,892,357 - 1,893,385 (+)	protein coding	60S ribosomal protein L23, putative
PYYM_1350700	572.26	681.42	PYYM_1350700	PyYM_13_v1: 1,961,596 - 1,962,822 (-)	protein coding	MSP7-like protein (MSRP2)
PYYM_1350800	882.705	1076.12	PYYM_1350800	PyYM_13_v1: 1,963,706 - 1,964,677 (-)	protein coding	merozoite surface protein 7 (MSP7)
PYYM_1350900	887.892	929.478	PYYM_1350900	PyYM_13_v1: 1,966,572 - 1,967,354 (-)	protein coding	MSP7-like protein (MSRP1)
PYYM_1352200	396.183	423.833	PYYM_1352200	PyYM_13_v1: 2,001,815 - 2,002,159 (-)	protein coding	conserved Plasmodium protein, unknown function
PYYM_1353600	890.455	788.51	PYYM_1353600	PyYM_13_v1: 2,057,618 - 2,058,322 (-)	protein coding	60S ribosomal protein L6-2, putative
PYYM_1353700	991.65	783.509	PYYM_1353700	PyYM_13_v1: 2,061,258 - 2,062,749 (+)	protein coding	elongation factor 1-gamma, putative
PYYM_1354600	313.371	287.695	PYYM_1354600	PyYM_13_v1: 2,092,199 - 2,093,014 (+)	protein coding	conserved Plasmodium protein, unknown function
PYYM_1354700	289.149	297.871	PYYM_1354700	PyYM_13_v1: 2,094,461 - 2,095,173 (-)	protein coding	conserved Plasmodium protein, unknown function
PYYM_1355700	645.72	687.344	PYYM_1355700	PyYM_13_v1: 2,121,339 - 2,123,164 (-)	protein coding	conserved Plasmodium protein, unknown function
PYYM_1356200	345.101	360.715	PYYM_1356200	PyYM_13_v1: 2,138,843 - 2,140,669 (+)	protein coding	sodium-dependent phosphate transporter, putative (PiT)
PYYM_1356500	2493.86	2429.94	PYYM_1356500	PyYM_13_v1: 2,143,637 - 2,144,474 (-)	protein coding	60S ribosomal protein L18, putative
PYYM_1356600	2903.58	2819.38	PYYM_1356600	PyYM_13_v1: 2,146,140 - 2,147,381 (+)	protein coding	60S ribosomal protein L18-2, putative
PYYM_1357100	296.775	309.486	PYYM_1357100	PyYM_13_v1: 2,158,780 - 2,159,927 (-)	protein coding	vacuolar ATP synthase subunit d, putative
PYYM_1357200	2000.4	1766.4	PYYM_1357200	PyYM_13_v1: 2,162,120 - 2,163,349 (-)	protein coding	40S ribosomal protein S6, putative
PYYM_1357800	687.051	671.841	PYYM_1357800	PyYM_13_v1: 2,184,248 - 2,186,940 (+)	protein coding	myosin A (MyoA)
PYYM_1357900	311.018	350.808	PYYM_1357900	PyYM_13_v1: 2,187,577 - 2,188,016 (-)	protein coding	transcription activator, putative
PYYM_1359300	461.889	400.916	PYYM_1359300	PyYM_13_v1: 2,268,159 - 2,270,948 (+)	protein coding	heat shock protein 110, putative (HSP110)
PYYM_1360100	280.2	296.915
PYYM_1361100	792.677	761.699	PYYM_1361100	PyYM_13_v1: 2,336,351 - 2,338,191 (+)	protein coding	sec61 alpha subunit, putative
PYYM_1361300	1173.99	1040.01	PYYM_1361300	PyYM_13_v1: 2,341,516 - 2,342,459 (+)	protein coding	DNA/RNA-binding protein Alba, putative (ALBA2)
PYYM_1362200	1676.82	1758.49	PYYM_1362200	PyYM_13_v1: 2,379,444 - 2,380,688 (-)	protein coding	nucleoside transporter 1 (NT1)
PYYM_1362400	1119.48	1109.54	PYYM_1362400	PyYM_13_v1: 2,384,902 - 2,386,135 (-)	protein coding	DNA/RNA-binding protein Alba 4, putative (ALBA4)
PYYM_1366300	1706.99	1652.65	PYYM_1366300	PyYM_13_v1: 2,531,251 - 2,532,793 (+)	protein coding	60S ribosomal protein L17, putative
PYYM_1366400	376.275	380.764	PYYM_1366400	PyYM_13_v1: 2,534,294 - 2,535,799 (+)	protein coding	glycerol kinase, putative
PYYM_1367300	1021.6	1040.42	PYYM_1367300	PyYM_13_v1: 2,570,570 - 2,571,449 (-)	protein coding	thioredoxin-related protein, putative
PYYM_1367600	988.668	738.114	PYYM_1367600	PyYM_13_v1: 2,588,542 - 2,589,885 (+)	protein coding	exported protein IBIS1, putative (IBIS1)
PYYM_1404200	3376.94	3336	PYYM_1404200	PyYM_14_v1: 151,877 - 156,473 (-)	protein coding	cytoadherence linked asexual protein, putative
PYYM_1404300	4386.76	4423.75	PYYM_1404300	PyYM_14_v1: 159,000 - 159,685 (-)	protein coding	conserved rodent malaria protein, unknown function
PYYM_1404900	2221.17	1925.46	PYYM_1404900	PyYM_14_v1: 184,640 - 185,409 (-)	protein coding	40S ribosomal protein S7, putative
PYYM_1408500	384.842	398.217	PYYM_1408500	PyYM_14_v1: 331,617 - 332,798 (-)	protein coding	26S proteasome regulatory subunit, putative
PYYM_1410400	2064.26	1992.2	PYYM_1410400	PyYM_14_v1: 394,453 - 394,936 (+)	protein coding	40S ribosomal protein S27, putative
PYYM_1411200	3202.89	3198.53	PYYM_1411200	PyYM_14_v1: 436,696 - 437,835 (+)	protein coding	60S ribosomal protein L24, putative
PYYM_1412800	437.287	537.504	PYYM_1412800	PyYM_14_v1: 486,853 - 487,317 (-)	protein coding	conserved Plasmodium protein, unknown function
PYYM_1413600	467.44	467.593	PYYM_1413600	PyYM_14_v1: 506,895 - 508,468 (-)	protein coding	26S proteasome regulatory subunit 7, putative
PYYM_1413700	278.831	296.899
PYYM_1413900	501.412	510.905	PYYM_1413900	PyYM_14_v1: 515,853 - 519,047 (+)	protein coding	M1-family aminopeptidase, putative
PYYM_1414700	581.667	527.402	PYYM_1414700	PyYM_14_v1: 542,042 - 543,337 (+)	protein coding	branched-chain alpha keto-acid dehydrogenase, putative
PYYM_1414900	424.116	407.277	PYYM_1414900	PyYM_14_v1: 553,028 - 556,500 (+)	protein coding	eukaryotic translation initation factor 4 gamma, putative (EIF4G)
PYYM_1417500	279.437	288.55
PYYM_1419800	2075.51	1903.99	PYYM_1419800	PyYM_14_v1: 738,786 - 739,879 (+)	protein coding	40S ribosomal protein S15/S19, putative
PYYM_1422400	374.818	389.197	PYYM_1422400	PyYM_14_v1: 833,325 - 834,895 (+)	protein coding	Rab GTPase 11a (Rab11a)
PYYM_1424100	2324.55	2871.02	PYYM_1424100	PyYM_14_v1: 910,753 - 911,124 (-)	protein coding	histone H2B variant, putative (H2B.Z)
PYYM_1426500	522.697	493.958	PYYM_1426500	PyYM_14_v1: 977,472 - 978,068 (-)	protein coding	fe-superoxide dismutase, putative
PYYM_1427100	9605.95	11749.3	PYYM_1427100	PyYM_14_v1: 996,479 - 997,204 (-)	protein coding	DNA/RNA-binding protein Alba, putative (ALBA1)
PYYM_1427300	2655.92	2255.46	PYYM_1427300	PyYM_14_v1: 1,001,907 - 1,002,676 (-)	protein coding	60S ribosomal protein L13-2, putative
PYYM_1427400	2178.75	1908.56	PYYM_1427400	PyYM_14_v1: 1,004,436 - 1,005,371 (+)	protein coding	40S ribosomal protein S16, putative
PYYM_1428000	414.039	433.277	PYYM_1428000	PyYM_14_v1: 1,022,232 - 1,025,471 (+)	protein coding	conserved Plasmodium protein, unknown function
PYYM_1428100	1260.28	1087.91	PYYM_1428100	PyYM_14_v1: 1,026,783 - 1,028,108 (-)	protein coding	conserved Plasmodium protein, unknown function
PYYM_1428800	332.388	336.717	PYYM_1428800	PyYM_14_v1: 1,048,786 - 1,051,440 (+)	protein coding	RNA-binding protein, putative
PYYM_1428900	455.133	486.404	PYYM_1428900	PyYM_14_v1: 1,053,868 - 1,055,505 (+)	protein coding	karyopherin alpha, putative (KARalpha)
PYYM_1430700	346.054	354.188	PYYM_1430700	PyYM_14_v1: 1,129,483 - 1,132,209 (-)	protein coding	RNA helicase, putative
PYYM_1431300	511.01	453.782	PYYM_1431300	PyYM_14_v1: 1,153,136 - 1,153,405 (+)	protein coding	acyl CoA binding protein, putative
PYYM_1432500	691.383	681.711	PYYM_1432500	PyYM_14_v1: 1,208,916 - 1,212,722 (-)	protein coding	eukaryotic translation initiation factor 3 subunit 10, putative
PYYM_1435000	651.09	657.005	PYYM_1435000	PyYM_14_v1: 1,277,473 - 1,278,144 (-)	protein coding	10 kDa chaperonin, putative (CPN10)
PYYM_1437200	436.995	505.862	PYYM_1437200	PyYM_14_v1: 1,338,807 - 1,339,442 (+)	protein coding	conserved Plasmodium protein, unknown function
PYYM_1440200	352.833	363.351	PYYM_1440200	PyYM_14_v1: 1,454,035 - 1,454,865 (-)	protein coding	heterochromatin protein 1, putative (HP1)
PYYM_1440700	324.702	338.49	PYYM_1440700	PyYM_14_v1: 1,478,749 - 1,480,287 (+)	protein coding	inner membrane complex protein 1h, putative (IMC1h)
PYYM_1441400	713.086	603.168	PYYM_1441400	PyYM_14_v1: 1,501,436 - 1,503,862 (-)	protein coding	endoplasmin, putative (GRP94)
PYYM_1441700	1197.07	1383.85	PYYM_1441700	PyYM_14_v1: 1,526,398 - 1,526,952 (+)	protein coding	glideosome-associated protein 45, putative
PYYM_1442100	292.976	305.227	PYYM_1442100	PyYM_14_v1: 1,535,218 - 1,537,232 (-)	protein coding	CAMP-dependent protein kinase regulatory subunit, putative (PKAr)
PYYM_1443300	2238.64	2089.71	PYYM_1443300	PyYM_14_v1: 1,592,946 - 1,595,471 (+)	protein coding	polyadenylate-binding protein, putative (PABP)
PYYM_1445200	696.272	644.113	PYYM_1445200	PyYM_14_v1: 1,665,428 - 1,666,294 (+)	protein coding	hydrolase, putative
PYYM_1447400	793.273	834.425	PYYM_1447400	PyYM_14_v1: 1,762,071 - 1,764,107 (-)	protein coding	merozoite surface protein 9, putative
PYYM_1448100	1771.56	1669.42	PYYM_1448100	PyYM_14_v1: 1,805,543 - 1,806,026 (+)	protein coding	macrophage migration inhibitory factor (MIF)
PYYM_1448200	446.931	427.647	PYYM_1448200	PyYM_14_v1: 1,808,166 - 1,809,908 (+)	protein coding	t-complex protein 1 gamma subunit, putative
PYYM_1449900	358.596	433.096	PYYM_1449900	PyYM_14_v1: 1,869,271 - 1,870,570 (+)	protein coding	small GTPase Rab2, putative
PYYM_1453500	1166.53	1165.18	PYYM_1453500	PyYM_14_v1: 2,038,805 - 2,039,689 (+)	protein coding	conserved Plasmodium protein, unknown function
PYYM_1453700	527.094	594.255	PYYM_1453700	PyYM_14_v1: 2,043,654 - 2,043,967 (-)	protein coding	conserved Plasmodium protein, unknown function
PYYM_1454200	685.669	703.92	PYYM_1454200	PyYM_14_v1: 2,065,313 - 2,066,996 (+)	protein coding	serine hydroxymethyltransferase, putative (SHMT)
PYYM_1454300	371.992	372.619	PYYM_1454300	PyYM_14_v1: 2,069,208 - 2,070,809 (+)	protein coding	ATP synthase beta chain, mitochondrial precursor, putative
PYYM_1456300	449.722	379.841	PYYM_1456300	PyYM_14_v1: 2,146,990 - 2,147,903 (+)	protein coding	conserved Plasmodium protein, unknown function
PYYM_1457300	354.362	388.19	PYYM_1457300	PyYM_14_v1: 2,178,511 - 2,180,763 (+)	protein coding	acyl-CoA synthetase, putative
PYYM_1460100	2477.58	2400.44	PYYM_1460100	PyYM_14_v1: 2,297,098 - 2,297,869 (+)	protein coding	40S ribosomal protein S17, putative
PYYM_1460200	404.461	464.867	PYYM_1460200	PyYM_14_v1: 2,298,877 - 2,300,866 (-)	protein coding	rab specific GDP dissociation inhibitor, putative (rabGDI)
PYYM_1460900	3517.24	3844.65	PYYM_1460900	PyYM_14_v1: 2,315,936 - 2,316,909 (+)	protein coding	translation initiation factor SUI1, putative
PYYM_1462000	373.213	346.149	PYYM_1462000	PyYM_14_v1: 2,358,302 - 2,360,473 (-)	protein coding	zinc finger protein, putative
PYYM_1463300	3342.8	3474.78	PYYM_1463300	PyYM_14_v1: 2,403,047 - 2,404,177 (+)	protein coding	actin I
PYYM_1463500	894.48	965.213	PYYM_1463500	PyYM_14_v1: 2,413,605 - 2,414,219 (+)	protein coding	myosin light chain 1, putative,myosin A tail domain interacting protein MTIP, putative (MTIP)
PYYM_1465300	340.209	329.952	PYYM_1465300	PyYM_14_v1: 2,459,066 - 2,459,935 (+)	protein coding	conserved Plasmodium protein, unknown function
PYYM_1465400	534.115	578.009	PYYM_1465400	PyYM_14_v1: 2,461,095 - 2,461,949 (-)	protein coding	bax inhibitor 1, putative
PYYM_1468000	305.406	297.927	PYYM_1468000	PyYM_14_v1: 2,561,520 - 2,562,583 (+)	protein coding	conserved Plasmodium protein, unknown function
PYYM_MIT00600	633.099	545.312	PYYM_MIT00600	PyYM_MIT_v1: 747 - 827 (+)	rRNA encoding	unspecified product
PYYM_MIT00700	2764.45	2686.96	PYYM_MIT00700	PyYM_MIT_v1: 833 - 940 (-)	rRNA encoding	unspecified product
PYYM_MIT01000	436.434	325.156	PYYM_MIT01000	PyYM_MIT_v1: 3,522 - 3,546 (-)	rRNA encoding	unspecified product
PYYM_MIT01700	1907.27	2222.37	PYYM_MIT01700	PyYM_MIT_v1: 3,949 - 4,123 (-)	rRNA encoding	unspecified product
PYYM_MIT02500	11306.1	11439.7	PYYM_MIT02500	PyYM_MIT_v1: 4,497 - 4,691 (-)	rRNA encoding	unspecified product
PYYM_0701200	277.264	268.851
PYYM_0941200	277.127	242.797
PYYM_0621800	276.264	317.726
PYYM_0506500	275.245	238.275
PYYM_0909800	275.187	333.493
PYYM_1357000	275.026	287.527
PYYM_1220300	274.79	234.541
PYYM_1327100	274.383	291.584
PYYM_1117500	273.841	250.031
PYYM_0838400	273.612	317.055
PYYM_0916400	273.322	325.374
PYYM_0908700	272.476	354.736
PYYM_1140100	272.259	308.55
PYYM_0929400	271.945	327.278
PYYM_1132700	271.713	281.629
PYYM_1143000	271.246	297.936
PYYM_0412900	271.14	277.6
PYYM_1454700	270.524	252.453
PYYM_0615800	270.05	266.377
PYYM_1340100	269.926	316.561
PYYM_0519900	269.512	278.741
PYYM_0920300	268.622	236.653
PYYM_1347100	268.566	304.812
PYYM_1135000	268.251	281.594
PYYM_0306000	268.11	240.752
PYYM_0310800	267.764	322.677
PYYM_1244200	267.316	302.14
PYYM_1143400	266.413	224.757
PYYM_1237700	266.395	290.396
PYYM_1419400	264.706	235.844
PYYM_1450900	263.667	233.719
PYYM_1137300	263.637	261.67
PYYM_1402400	262.383	292.823
PYYM_0921500	262.333	255.689
PYYM_1114400	262.038	290.73
PYYM_0415800	261.895	301.691
PYYM_0711300	261.817	275.624
PYYM_1451100	261.243	245.491
PYYM_1239400	260.302	313.182
PYYM_0421100	259.268	260.685
PYYM_1010900	258.621	250.103
PYYM_0510200	258.584	274.325
PYYM_1225800	258.552	279.181
PYYM_1038700	257.798	295.961
PYYM_1464400	257.72	218.208
PYYM_0420500	256.538	270.709
PYYM_1339000	255.03	287.744
PYYM_0620700	254.85	290.06
PYYM_0814000	254.332	265.355
PYYM_1042600	253.896	286.507
PYYM_0839500	253.392	264.462
PYYM_0607900	252.805	264.145
PYYM_0837500	252.658	253.28
PYYM_1228100	252.575	279.344
PYYM_1207800	252.35	290.335
PYYM_0524700	251.95	254.144
PYYM_1226000	251.902	266.341
PYYM_1130000	251.349	225.118
PYYM_0909700	251.166	285.913
PYYM_1347900	250.029	258.346
PYYM_MIT01500	249.958	227.218
PYYM_1426700	249.316	259.512
PYYM_1004000	249.124	313.936
PYYM_0835300	249.105	259.787
PYYM_1422700	249.007	254.538
PYYM_0805700	248.613	276.744
PYYM_0611800	248.344	261.342
PYYM_0701800	248.202	251.391
PYYM_1333700	247.396	259.115
PYYM_0520400	247.078	218.869
PYYM_1306800	247.072	289.661
PYYM_1039400	246.676	263.955
PYYM_1236200	246.456	258.646
PYYM_0108000	245.566	272.263
PYYM_1314500	244.984	239.637
PYYM_0715600	244.933	250.033
PYYM_0833400	243.796	269.78
PYYM_1465800	243.01	236.318
PYYM_0835700	242.823	250.406
PYYM_0101500	241.399	220.176
PYYM_1416400	241.308	240.897
PYYM_1459100	240.959	261.46
PYYM_1034800	240.684	247.995
PYYM_1414000	240.68	298.243
PYYM_0407400	240.285	271.419
PYYM_1124000	240.283	239.856
PYYM_1031500	239.684	237.129
PYYM_0625100	239.377	261.605
PYYM_1405200	239.128	254.583
PYYM_0706900	239.088	221.79
PYYM_0819700	238.886	200.492
PYYM_1304500	237.773	236.72
PYYM_0411400	237.454	231.491
PYYM_1421400	237.142	231.726
PYYM_0511900	236.643	292.899
PYYM_1130100	236.054	268.558
PYYM_1331400	236.028	251.903
PYYM_1147700	236.021	197.486
PYYM_1309000	235.941	211.867
PYYM_1449500	235.701	254.886
PYYM_0412100	235.474	224.542
PYYM_0711000	235.395	220.007
PYYM_1222900	235.339	244.572
PYYM_1110000	235.321	277.584
PYYM_0700800	235.063	245.002
PYYM_1025100	234.889	219.98
PYYM_1240300	234.841	228.218
PYYM_1302300	234.631	252.635
PYYM_1425600	234.236	316.346
PYYM_1122600	233.804	213.646
PYYM_1350100	233.66	246.24
PYYM_1233900	233.457	230.218
PYYM_0904500	232.379	209.989
PYYM_0621700	232.063	230.799
PYYM_1434600	231.039	247.235
PYYM_0940100	230.44	250.189
PYYM_1202900	229.578	235.519
PYYM_1234800	229.038	237.931
PYYM_1227700	228.806	252.113
Novel00395	228.727	275.752
PYYM_1247900	228.676	240.619
PYYM_1209600	228.136	226.648
PYYM_0811200	228.017	214.606
PYYM_0416900	227.848	260.282
PYYM_1364100	227.458	221.467
PYYM_1303700	227.176	221.035
PYYM_1126900	227.011	229.87
PYYM_0304100	226.261	248.501
PYYM_1417400	226.247	237.851
Novel00764	225.532	230.894
PYYM_1225600	225.395	220.149
PYYM_0911100	225.318	260.761
PYYM_1353500	223.985	269.706
PYYM_1449200	223.971	247.358
PYYM_0938600	223.283	241.85
PYYM_0217700	222.673	185.463
PYYM_0819100	222.143	283.818
PYYM_1420800	221.989	228.67
PYYM_1432700	221.59	226.875
PYYM_1429700	221.249	237.261
PYYM_1435900	220.332	222.684
PYYM_0941100	219.917	241.302
PYYM_0302900	219.864	214.498
PYYM_0934400	219.44	217.503
PYYM_1362600	219.403	222.551
PYYM_0624950	219.274	201.096
PYYM_0024900	217.856	205.73
PYYM_0603700	217.107	210.716
PYYM_0603200	217.004	211.746
PYYM_0112000	216.934	284.071
PYYM_1124300	216.738	218.692
PYYM_0819900	216.701	232.682
PYYM_1332800	216.51	262.574
PYYM_1442400	216.063	214.721
PYYM_0417200	215.97	181.333
PYYM_0301900	215.924	224.521
PYYM_0210900	215.319	224.493
PYYM_0922700	215.286	248.371
PYYM_1111100	215.278	230.942
PYYM_1456600	215.201	174.543
PYYM_0305300	214.756	217.082
PYYM_0420000	213.931	212.257
PYYM_1103500	213.857	227.167
PYYM_0913300	213.639	204.602
PYYM_0702600	213.047	263.959
PYYM_1006200	212.996	227.664
PYYM_0419500	212.8	218.104
PYYM_0414600	212.402	191.262
PYYM_1023000	211.745	196.224
PYYM_1457100	211.342	246.754
PYYM_1027300	211.273	222.122
PYYM_0311900	211.263	325.849
PYYM_0625500	211.246	198.187
PYYM_0213100	210.693	228.667
PYYM_1323500	210.291	208.148
PYYM_1206700	210.289	214.804
PYYM_1415000	210.098	277.699
PYYM_0405200	209.733	238.009
PYYM_0705100	209.63	206.759
PYYM_1465600	209.287	221.603
PYYM_1139600	208.757	224.784
PYYM_1461800	207.842	228.523
PYYM_0217300	207.647	225.542
PYYM_0826000	207.575	204.611
PYYM_0311800	207.416	205.854
PYYM_0112400	206.538	259.474
PYYM_1422600	206.489	237.147
PYYM_0113800	206.434	233.865
PYYM_0106500	206.387	204.247
PYYM_1436200	206.176	165.512
PYYM_0924100	205.464	249.51
PYYM_1220400	205.207	222.136
PYYM_1126600	204.512	220.976
PYYM_1246600	204.224	195.697
PYYM_1348200	204.039	235.435
PYYM_0923100	203.984	244.529
PYYM_1113700	203.89	223.898
PYYM_0518000	202.529	200.503
PYYM_1119400	201.936	196.704
PYYM_1316200	201.723	198.812
PYYM_1108200	201.598	228.523
PYYM_1352300	201.598	199.055
PYYM_1469300	201.579	213.429
PYYM_1331600	201.479	226.993
PYYM_1001900	201.327	199.828
PYYM_0314900	201.207	224.443
PYYM_0808100	201.177	207.303
PYYM_1226500	201.155	206.12
PYYM_1107900	201.121	181.704
PYYM_1141000	201.01	212.483
PYYM_1027000	200.25	231.815
PYYM_0204400	199.967	190.602
PYYM_1240600	199.865	218.864
Novel01047	199.838	236.925
PYYM_1308000	199.676	175.073
PYYM_1360300	198.759	218.017
PYYM_0809200	198.685	214.014
PYYM_0510600	198.647	212.2
Novel00951	198.379	205.435
PYYM_0302500	198.32	209.843
PYYM_0104300	198.203	187.688
PYYM_1348300	197.398	199.269
PYYM_1233100	197.339	238.584
PYYM_0622000	197.139	256.681
PYYM_1307000	196.742	183.271
PYYM_0409200	196.738	188.931
PYYM_1344700	196.732	228.102
PYYM_0620200	196.718	209.657
PYYM_1338900	196.612	232.012
PYYM_0606200	196.097	189.63
PYYM_0311700	195.379	168.365
PYYM_1145300	195.027	214.749
PYYM_0608800	194.899	212.63
PYYM_0833000	194.718	196.11
PYYM_1349300	193.713	211.805
PYYM_0412600	193.552	234.719
PYYM_1215600	193.074	186.802
PYYM_1329500	193.026	221.061
PYYM_0410200	192.869	235.198
PYYM_0933400	192.68	225.281
PYYM_0608500	192.557	186.638
PYYM_0316220	192.18	199.431
PYYM_1237900	191.683	180.794
PYYM_1466900	191.651	201.571
PYYM_1324200	191.525	221.888
PYYM_1445500	191.267	206.349
PYYM_1213600	191.038	177.787
PYYM_1457700	190.737	182.204
PYYM_1321600	190.675	190.41
PYYM_MIT02700	190.444	158.008
PYYM_1356100	190.269	252.238
PYYM_1448900	190.166	201.699
PYYM_0104700	190.071	209.94
PYYM_0937000	189.774	200.796
PYYM_1345200	189.521	210.319
PYYM_1434300	189.437	195.056
PYYM_1343200	188.768	197.131
PYYM_0615900	188.688	239.968
PYYM_0614100	187.964	192.776
PYYM_1205100	187.714	194.792
PYYM_1319300	187.483	197.176
PYYM_0316800	187.258	153.759
PYYM_0209900	187.21	187.131
PYYM_1021300	187.105	183.163
PYYM_1138700	186.14	204.535
PYYM_0811900	185.839	194.678
PYYM_1411500	185.544	181.185
PYYM_0925800	185.107	209.441
PYYM_1442700	185.106	172.405
PYYM_1419100	185.014	208.97
PYYM_1104900	185.005	175.336
PYYM_1339800	184.853	191.92
PYYM_0217800	184.552	176.844
PYYM_0917800	184.405	181.34
PYYM_1306100	184.324	205.658
PYYM_0825800	184.189	194.336
PYYM_0931000	183.624	182.795
PYYM_0804000	183.558	177.705
PYYM_0618400	183.333	204.864
PYYM_1025200	182.889	199.169
PYYM_1453400	182.746	200.341
PYYM_1320300	182.605	181.558
PYYM_1366600	182.215	181.73
PYYM_0412400	182.107	207.614
PYYM_0413200	182.074	146.237
PYYM_1230700	181.922	153.334
PYYM_0508900	181.847	211.953
PYYM_1434700	180.776	159.301
PYYM_0310000	180.345	190.018
PYYM_1132500	180.06	194.407
PYYM_0922200	179.753	191.089
PYYM_1230800	178.998	153.225
PYYM_1228500	178.949	189.688
PYYM_1011800	178.842	160.663
PYYM_1441800	178.44	202.107
PYYM_0110000	178.387	249.022
PYYM_1460300	178.33	166.357
PYYM_1307800	178.032	201.088
PYYM_0407500	177.857	197.566
PYYM_0617200	177.491	172.994
PYYM_1316500	177.27	175.278
PYYM_0514400	176.838	213.932
PYYM_0519200	176.607	194.316
PYYM_1316300	176.498	162.164
PYYM_0933900	176.43	200.58
PYYM_1341900	175.913	207.596
PYYM_1433300	175.868	195.877
PYYM_1333500	175.582	185.144
PYYM_1231700	175.516	139.709
PYYM_1443500	174.299	204.378
PYYM_1444300	174.186	190.645
PYYM_0817000	174.148	208.846
PYYM_1007300	173.736	175.825
PYYM_1405100	173.161	219.394
PYYM_0706200	173.126	205.388
PYYM_1134500	173.005	188.285
PYYM_0109700	172.754	164.709
PYYM_0208800	172.495	174.611
PYYM_1431000	172.415	173.839
PYYM_0418500	172.053	182.266
PYYM_0908100	172.012	187.116
PYYM_1217600	171.682	181.886
PYYM_0818700	171.646	199.468
PYYM_0822800	171.366	189.936
PYYM_0524100	171.349	176.099
PYYM_0411300	171.016	163.906
PYYM_1338100	170.734	181.246
PYYM_1317200	170.705	166.506
PYYM_1449100	170.677	175.584
PYYM_1433500	170.345	171.868
PYYM_1357600	170.28	144.642
PYYM_0211100	169.94	217.565
PYYM_0206800	169.864	183.613
PYYM_1133900	169.738	184.059
PYYM_1408800	169.436	177.222
PYYM_1101700	169.391	187.141
PYYM_0409500	169.259	216.843
PYYM_1427700	169.031	215.196
PYYM_1115600	168.813	172.805
PYYM_1449600	168.592	189.407
PYYM_1016100	168.509	234.625
PYYM_1112300	168.447	161.28
PYYM_0836200	168.148	183.456
PYYM_1103300	168.071	167.972
PYYM_0943800	167.968	172.658
PYYM_1005100	167.869	188.756
PYYM_1410300	167.575	146.43
PYYM_1423000	167.491	192.87
PYYM_0502600	167.365	166.858
PYYM_0904600	167.133	193.366
PYYM_1341600	167.111	180.367
PYYM_0505600	166.895	182.489
PYYM_MIT00800	166.426	266.258
PYYM_1042200	166.214	185.094
PYYM_1458100	165.814	171.742
PYYM_0501800	165.187	187.461
PYYM_0944300	164.907	171.856
PYYM_1013400	164.725	188.882
PYYM_1246500	164.31	161.137
PYYM_0519800	163.904	169.447
PYYM_0105800	163.561	174.275
PYYM_1340400	163.108	184.345
PYYM_1327400	163.021	187.947
PYYM_1461900	162.978	168.672
PYYM_0705000	162.753	174.872
PYYM_0312500	162.734	177.619
PYYM_0300700	162.149	172.362
PYYM_0715500	162.05	175.121
PYYM_0615500	162.034	175.774
PYYM_0401700	161.931	125.348
PYYM_0824900	161.485	204.039
PYYM_1118400	161.127	193.997
PYYM_1228200	161.048	167.98
PYYM_0304300	160.928	153.329
PYYM_1348700	160.574	202.966
PYYM_1118600	160.319	170.632
PYYM_0828700	160.056	156.553
PYYM_0029300	159.664	114.401
PYYM_0510300	159.335	154.044
PYYM_1034400	158.808	170.433
PYYM_0940700	158.775	145.683
PYYM_0918300	158.703	146.57
PYYM_1419300	158.239	157.045
PYYM_0102000	158.15	155.163
PYYM_0417300	157.808	152.396
PYYM_1464200	157.743	179.828
PYYM_1341300	157.647	181.237
PYYM_0718500	157.604	147.558
PYYM_0416100	157.429	175.81
PYYM_0512200	157.417	179.917
PYYM_1441200	157.377	143.865
PYYM_0815700	157.358	166.552
PYYM_1225500	157.092	152.322
Novel00521	156.884	165.85
PYYM_1231300	156.852	176.551
PYYM_0617900	156.789	162.887
PYYM_1431200	156.755	153.612
PYYM_1208700	156.589	138.17
PYYM_0831700	156.069	144.971
PYYM_0624500	155.996	157.096
PYYM_0907100	155.852	176.124
PYYM_1010700	155.3	157.313
PYYM_0017300	155.219	141.102
PYYM_0919000	154.984	141.807
PYYM_0517900	154.979	151.106
PYYM_1443100	154.811	196.557
PYYM_1140700	154.749	183.425
PYYM_1411000	154.712	133.991
PYYM_1239500	154.495	167.742
PYYM_1360700	154.412	153.437
PYYM_1230100	154.4	169.399
PYYM_1133300	153.689	205.205
PYYM_0806200	153.569	161.851
PYYM_0935700	153.44	158.071
PYYM_1432600	153.302	162.116
PYYM_0519500	153.235	184.925
PYYM_0915300	152.839	124.425
PYYM_0822200	152.551	147.528
PYYM_1008100	152.409	174.343
PYYM_0937500	152.378	187.834
PYYM_1014700	152.35	152.633
PYYM_0708500	152.327	159.345
PYYM_0112200	152.254	154.855
PYYM_1207100	152.233	153.836
PYYM_0709700	152.061	171.907
PYYM_0203400	151.928	137.252
PYYM_0924700	151.752	155.219
PYYM_1117600	151.749	144.576
PYYM_0406300	151.502	172.622
PYYM_1107700	151.328	142.639
PYYM_1027900	151.219	161.966
PYYM_1316100	151.151	159.521
PYYM_0938400	151.093	150.1
PYYM_1247000	151.047	142.269
PYYM_1433400	150.621	172.979
PYYM_1213200	150.551	183.915
PYYM_1005400	150.412	156.182
PYYM_1211700	150.394	148.208
PYYM_0622200	150.22	168.375
PYYM_0824700	150.216	167.537
PYYM_0914700	149.953	141.137
PYYM_0209400	149.63	163.535
PYYM_0419400	149.597	168.048
PYYM_0404700	149.565	166.173
PYYM_0942500	149.548	144.507
PYYM_1136600	149.354	166.733
PYYM_0110200	149.309	148.134
PYYM_0945600	148.928	124.907
PYYM_1109500	148.816	178.458
PYYM_1110500	148.593	151.892
PYYM_1019900	148.533	164.888
PYYM_1418300	148.472	167.543
PYYM_1420700	148.149	160.44
PYYM_1038000	148.069	169.379
PYYM_0803200	147.866	141.467
PYYM_0817800	147.866	184.088
PYYM_1003400	147.819	159.36
PYYM_1315800	147.644	171.533
PYYM_1433600	147.313	163.738
PYYM_1365000	147.245	159.91
PYYM_0934800	147.056	134.086
PYYM_0925000	147.05	134.694
PYYM_0420600	146.961	152.389
PYYM_1319000	146.743	154.364
PYYM_1358200	146.561	145.858
PYYM_1451000	146.514	140.309
PYYM_0311400	146.331	162.599
PYYM_0816900	146.185	138.387
PYYM_1016500	146.124	132.649
PYYM_1235900	146.12	148.257
PYYM_0407300	145.983	165.834
PYYM_1409000	145.859	161.352
PYYM_1234100	145.613	161.893
PYYM_1411600	145.605	166.841
PYYM_0109300	145.478	158.993
PYYM_1133400	144.576	174.509
PYYM_1108700	144.426	149.282
PYYM_1027100	144.05	157.713
PYYM_0714400	143.979	150.324
PYYM_1030400	143.96	134.01
PYYM_1029600	143.501	170.972
PYYM_0831400	143.445	148.623
PYYM_0621500	143.255	159.535
PYYM_1245400	143.211	148.33
PYYM_0713200	143.159	147.661
PYYM_1228400	143.122	160.229
PYYM_1104800	143.008	156.544
PYYM_0830800	142.85	130.166
PYYM_1011700	142.8	163.031
PYYM_0815600	142.751	140.642
PYYM_0511200	142.716	134.26
PYYM_1335200	142.694	125.43
PYYM_1109600	142.44	150.202
PYYM_1236500	142.304	178.901
PYYM_1023800	141.888	169.387
PYYM_1445800	141.875	142.015
PYYM_0411700	141.776	127.864
PYYM_1457200	141.723	165.282
PYYM_1244400	141.078	148.197
PYYM_1031800	140.976	159.084
PYYM_1206800	140.89	138.274
PYYM_1146800	140.785	115.139
PYYM_0109500	140.492	139.544
PYYM_1231500	140.403	120.654
PYYM_1336300	140.228	142.111
Novel01046	140.118	143.097
PYYM_0818600	139.957	139.143
PYYM_0802700	139.835	113.523
PYYM_1467200	139.575	153.152
PYYM_1114500	139.557	122.107
PYYM_1434200	139.325	148.566
PYYM_0111200	139.272	148.093
PYYM_0503000	139.227	129.963
PYYM_0824200	139.148	144.202
PYYM_0717100	138.935	164.259
PYYM_1125900	138.812	138.383
PYYM_1436600	138.112	123.036
PYYM_1335300	138.014	146.661
PYYM_1459300	137.911	171.931
PYYM_0701700	137.824	148.283
PYYM_1310200	137.693	103.901
PYYM_1438900	137.683	168.204
PYYM_1346200	137.349	126.706
Novel00120	137.31	127.152
PYYM_1460800	137.306	166.652
PYYM_0207000	137.223	122.477
PYYM_1136800	137.069	135.983
PYYM_0614000	137.041	140.933
PYYM_1313500	136.749	121.052
PYYM_1349400	136.67	136.005
PYYM_0838700	136.313	157.026
PYYM_0517700	136.26	129.815
PYYM_0810900	136.128	125.742
PYYM_1424600	136.127	171.504
PYYM_1214800	135.987	138.227
PYYM_1128300	135.785	157.092
PYYM_1341100	135.61	156.961
PYYM_0613400	135.598	159.928
PYYM_1203800	135.352	143.847
PYYM_1302400	135.228	172.535
PYYM_1303400	135.137	130.804
PYYM_MIT00900	135.059	204.537
PYYM_0700700	134.984	117.242
PYYM_1229100	134.695	136.196
Novel00069	134.596	91.6281
PYYM_1024800	134.393	136.222
PYYM_1423800	134.309	136.052
PYYM_1245800	134.179	118.541
PYYM_1009600	134.154	161.354
PYYM_0926400	134.081	137.547
PYYM_1221700	133.719	123.74
PYYM_1404700	133.594	140.521
PYYM_0924200	133.586	130.585
PYYM_1121300	133.534	150.577
Novel00511	133.506	139.249
PYYM_0204800	133.493	128.952
PYYM_0304400	133.328	138.282
PYYM_0602200	133.283	145.637
PYYM_0819800	133.011	139.57
PYYM_1310500	132.891	125.354
Novel00204	132.833	149.199
PYYM_1444800	132.754	144.855
PYYM_0913900	132.671	169.843
PYYM_0715800	132.633	125.613
PYYM_0944800	132.524	156.809
PYYM_0928700	132.139	147.749
PYYM_0216600	131.85	133.969
PYYM_1134300	131.826	140.468
PYYM_0715900	131.658	155.246
PYYM_1140600	131.628	151.16
PYYM_1413400	131.418	146.341
PYYM_0036000	131.317	145.676
PYYM_1405500	131.091	120.885
PYYM_0815200	130.902	135.385
PYYM_0945000	130.899	140
PYYM_0839000	130.894	143.554
PYYM_0418300	130.864	148.54
PYYM_0826200	130.22	149.496
PYYM_1459500	130.048	143.643
PYYM_0403700	130.011	147.185
PYYM_0944500	129.88	117.464
PYYM_1365100	129.816	117.183
PYYM_1450600	129.731	89.6572
PYYM_1328700	129.425	110.503
PYYM_1417600	129.344	147.361
PYYM_1425500	129.314	144.079
PYYM_0524300	129.23	171.626
PYYM_0111800	129.222	131.945
PYYM_1024400	129.221	115.819
PYYM_1004500	129.146	140.051
PYYM_1241600	128.73	146.016
PYYM_0710200	128.466	151.982
PYYM_1456400	128.232	130.144
PYYM_1016000	127.938	157.053
Novel00230	127.902	101.805
PYYM_1026800	127.868	146.381
PYYM_0839300	127.86	114.32
PYYM_0514900	127.686	149.371
PYYM_1453900	127.583	123.147
PYYM_1025000	127.539	144.286
PYYM_1348410	127.529	107.266
PYYM_1137100	127.426	154.891
PYYM_1441500	127.32	148.619
PYYM_0625400	127.15	94.9994
PYYM_0921900	127.122	142.546
PYYM_0210400	126.919	132.273
PYYM_0808400	126.585	132.917
PYYM_1366000	126.53	115.936
PYYM_1133200	126.287	128.61
PYYM_0503200	126.053	125.921
PYYM_0607500	125.998	125.879
PYYM_1204000	125.988	133.334
PYYM_1209700	125.747	117.737
PYYM_1126200	125.657	123.99
PYYM_0826600	125.602	147.431
PYYM_0901900	125.419	138.027
PYYM_0604900	125.376	142.397
PYYM_1132100	125.311	144.41
PYYM_1012800	125.309	147.561
PYYM_1030900	124.982	155.283
PYYM_1009500	124.767	117.957
PYYM_0928900	124.719	141.742
PYYM_0407000	124.717	113.657
PYYM_0932900	124.679	126.774
PYYM_1145000	124.658	123.178
PYYM_1225200	124.641	127.179
PYYM_1134900	124.577	153.515
PYYM_0616700	124.576	117.749
PYYM_0916700	124.554	128.636
PYYM_1329100	124.421	123.215
PYYM_1438300	124.169	131.25
PYYM_0827800	124.152	137.44
PYYM_1208900	123.991	104.664
PYYM_1016900	123.987	132.515
PYYM_0525200	123.937	116.65
Novel00007	123.87	132.424
PYYM_1004900	123.751	135.87
PYYM_1103800	123.669	123.749
PYYM_0316750	123.622	115.507
PYYM_1331100	123.591	129.333
PYYM_1427900	123.589	148.392
PYYM_1231600	123.552	133.914
PYYM_0111500	123.49	130.079
PYYM_0819600	123.331	146.131
PYYM_1422800	123.317	126.271
PYYM_1213900	123.314	150.55
PYYM_0916200	123.301	113.695
PYYM_1223100	123.235	106.842
PYYM_1308400	123.115	140.201
PYYM_0112700	122.939	121.235
PYYM_0609400	122.739	125.217
PYYM_1035000	122.509	120.13
PYYM_0420200	122.456	140.165
PYYM_1127800	122.396	116.341
PYYM_1146400	122.227	127.11
PYYM_0932500	122.183	137.114
PYYM_1366500	121.683	123.899
PYYM_1334400	121.671	113.63
PYYM_0916000	121.409	142.227
PYYM_0810000	121.15	128.693
PYYM_0820900	121.123	132.847
PYYM_1009300	121.091	132.907
PYYM_1337000	121.016	141.04
PYYM_0838200	120.597	125.887
PYYM_1311900	120.549	99.9609
PYYM_0210100	120.543	136.451
PYYM_1128200	120.489	109.37
PYYM_0105400	120.472	130.585
PYYM_1326100	120.391	137.221
PYYM_0107200	120.357	104.213
PYYM_0516000	119.997	118.765
PYYM_1018400	119.854	106.1
PYYM_1028100	119.854	123.557
PYYM_0924900	119.804	108.644
PYYM_1350600	119.741	128.024
PYYM_1411400	119.66	133.465
PYYM_1031900	119.653	132.249
PYYM_0716100	119.47	116.27
PYYM_0933100	119.46	144.382
PYYM_0837800	119.176	124.916
PYYM_1306600	119.125	109.461
PYYM_1221600	118.936	132.012
PYYM_0701600	118.821	125.484
PYYM_0315700	118.805	128.778
PYYM_1034100	118.669	105.784
PYYM_0822600	118.655	116.824
PYYM_1409100	118.631	130.062
PYYM_1143300	118.571	133.399
PYYM_0619300	118.519	120.707
PYYM_1239200	118.476	147.512
PYYM_0932000	118.357	147.712
PYYM_1412700	118.251	124.589
PYYM_1406200	118.204	128.805
PYYM_1225100	118.063	149.9
PYYM_1103400	117.995	108.562
PYYM_0931300	117.989	126.643
PYYM_0524900	117.945	126.576
PYYM_0308200	117.65	130.313
PYYM_1015200	117.601	121.367
PYYM_0609800	117.367	151.925
PYYM_1360900	117.321	134.346
PYYM_1011200	117.176	125.536
PYYM_0312300	117.044	119.376
PYYM_1143900	117.026	115.121
PYYM_1208800	116.868	102.612
PYYM_0806500	116.81	116.119
PYYM_1029000	116.754	119.52
PYYM_0912100	116.694	127.704
PYYM_1429900	116.671	123.83
PYYM_0409300	116.647	133.784
PYYM_1212700	116.483	106.166
PYYM_1018900	116.45	134.185
PYYM_1034700	116.42	114.377
PYYM_1041700	116.331	115.912
PYYM_0802300	116.272	74.651
PYYM_0812100	116.017	126.723
PYYM_1318300	115.895	120.86
PYYM_1215700	115.838	131.734
PYYM_1418600	115.702	129.844
PYYM_0623200	115.568	107.149
PYYM_0917400	115.554	122.196
PYYM_0712500	115.551	134.96
PYYM_0814300	115.379	125.378
PYYM_1028900	115.369	129.89
PYYM_0317200	115.215	77.3038
PYYM_0410700	115.134	112.356
PYYM_0207700	115.117	124.956
PYYM_0511700	114.975	101.191
Novel00349	114.885	103.535
PYYM_1466000	114.723	105.565
PYYM_1315200	114.714	120.908
PYYM_0607400	114.616	109.219
PYYM_1037000	114.385	111.232
PYYM_1413500	114.355	133.069
PYYM_1426200	114.252	123.743
PYYM_0923800	114.218	113.108
PYYM_0712200	114.045	112.415
PYYM_1033900	113.981	109.871
PYYM_1009800	113.901	134.79
PYYM_1431800	113.822	100.538
PYYM_0605300	113.713	141.874
PYYM_0931400	113.602	144.815
PYYM_1017600	113.57	103.417
PYYM_0404200	113.47	104.667
PYYM_0720900	113.359	130.953
PYYM_0623700	112.99	108.726
PYYM_0113200	112.899	122.099
PYYM_1241900	112.555	117.85
PYYM_0829300	112.363	104.315
PYYM_0216000	112.284	136.403
PYYM_1456800	112.239	124.299
PYYM_1443900	112.179	144.576
PYYM_1002800	112.058	125.391
PYYM_0710600	111.946	123.242
PYYM_0814400	111.875	103.77
PYYM_1416500	111.808	118.283
PYYM_0523600	111.707	126.323
PYYM_0112500	111.588	130.585
PYYM_0827700	111.556	120.52
PYYM_1008400	111.502	131.161
PYYM_0925500	111.352	112.171
PYYM_0926200	111.294	108.452
PYYM_0934100	111.253	126.173
PYYM_0512400	111.202	115.553
PYYM_1314600	111.135	121.592
PYYM_1111500	111.131	117.649
PYYM_1114900	111.129	114.132
PYYM_1358000	111.118	139.561
PYYM_0721300	111.015	130.108
PYYM_1418900	110.958	124.413
PYYM_1111900	110.922	106.37
PYYM_0213500	110.575	108.365
PYYM_1301000	110.421	99.4932
PYYM_1110700	110.393	115.261
PYYM_0314200	110.334	101.4
PYYM_0934900	110.329	131.989
PYYM_1232800	110.124	111.437
PYYM_0803800	110.003	97.518
PYYM_1244100	110.002	127.645
PYYM_0930800	110.001	123.175
PYYM_0908000	109.861	108.354
PYYM_0411200	109.837	125.328
PYYM_1359800	109.383	109.317
PYYM_0804900	109.358	91.8295
PYYM_0618300	109.22	122.698
PYYM_1348500	109.155	113.451
PYYM_1208400	109.108	137.411
PYYM_0825300	108.946	110.382
PYYM_1200500	108.936	115.114
PYYM_1467400	108.816	119.014
PYYM_0709000	108.68	123.935
PYYM_1336600	108.57	101.259
PYYM_0109600	108.538	112.048
PYYM_1360400	108.438	111.415
PYYM_0824000	108.195	120.897
PYYM_0204900	108.075	103.966
PYYM_0806400	107.617	131.225
PYYM_0715100	107.428	108.552
PYYM_1327600	107.336	140.331
PYYM_1336100	107.283	117.331
PYYM_1358800	107.198	102.445
PYYM_0700300	106.992	96.1089
PYYM_1135600	106.969	107.202
PYYM_0820100	106.947	141.345
PYYM_1116200	106.882	114.908
PYYM_1013100	106.747	129.078
PYYM_1128800	106.691	117.142
PYYM_1148800	106.508	93.194
PYYM_0514500	106.273	112.172
PYYM_1467100	106.113	113.611
PYYM_0910000	106.002	113.688
PYYM_0923700	105.936	120.086
PYYM_0925900	105.877	112.307
PYYM_0904700	105.659	98.7791
PYYM_1132600	105.646	110.688
PYYM_1138800	105.493	123.598
PYYM_0939300	105.422	97.9386
PYYM_0811500	105.389	101.611
PYYM_0207300	105.201	149.066
PYYM_0606300	105.128	110.73
PYYM_1012900	105.048	96.9634
PYYM_0709600	105.044	110.354
PYYM_0925100	104.738	121.354
PYYM_1442900	104.724	109.988
PYYM_1329800	104.714	121.209
PYYM_1109300	104.691	156.592
PYYM_1452100	104.6	94.6901
PYYM_1441100	104.557	108.227
PYYM_1245300	104.412	116.648
PYYM_1124800	104.373	123.366
PYYM_0612400	104.347	107.383
PYYM_1005800	104.276	132.982
PYYM_0804600	104.174	95.4932
PYYM_0206700	104.111	107.887
PYYM_0406200	104.091	128.649
PYYM_0113100	104.073	92.0309
PYYM_1422300	104.047	113.256
PYYM_1434500	104.043	93.1465
PYYM_1244600	103.886	125.391
PYYM_1450000	103.811	138.746
PYYM_1325100	103.788	105.938
PYYM_0420800	103.739	91.8545
PYYM_1235600	103.448	103.627
PYYM_1444200	103.297	108.158
PYYM_0808600	103.287	113.983
PYYM_1428700	103.173	110.525
PYYM_1038300	103.169	119.703
PYYM_0921800	103.115	94.2128
PYYM_0942800	103.095	127.821
PYYM_1430800	102.971	110.848
PYYM_0311000	102.956	123.146
PYYM_1123600	102.922	121.897
PYYM_0008900	102.707	119.587
PYYM_1007500	102.695	121.219
PYYM_0801600	102.578	95.7468
PYYM_0503700	102.572	106.002
PYYM_1118900	102.496	130.352
PYYM_1418000	102.305	105.579
PYYM_1324500	102.186	115.486
PYYM_1418800	102.011	127.688
PYYM_1321200	101.988	104.543
PYYM_1029100	101.858	82.9901
PYYM_0934000	101.826	104.772
PYYM_0207800	101.489	71.8865
PYYM_0302400	101.294	111.967
PYYM_0925300	101.27	100.906
PYYM_0216300	101.267	90.9157
PYYM_1041400	101.24	108.952
PYYM_0941500	101.178	115.121
PYYM_1244800	101.077	120.299
PYYM_0517600	101.071	106.963
PYYM_0716700	101.019	109.939
PYYM_1117100	101.012	101.287
PYYM_1110800	100.959	106.564
PYYM_0831600	100.891	123.503
PYYM_1212900	100.805	122.609
PYYM_1247200	100.653	93.1717
PYYM_0102800	100.644	102.836
PYYM_0813600	100.628	104.28
PYYM_1432400	100.277	120.49
PYYM_1131100	100.252	108.432
PYYM_1407000	100.231	102.566
PYYM_1438100	100.221	93.7984
PYYM_1147100	100.181	111.815
PYYM_0714200	100.148	97.2289
PYYM_0927000	100.06	105.302
PYYM_1110600	99.9109	110.878
PYYM_1125500	99.7437	115.265
PYYM_0928800	99.7271	111.209
PYYM_0722100	99.7228	123.634
PYYM_0824100	99.7211	92.69
PYYM_1346000	99.7041	113.563
PYYM_0620100	99.693	94.6243
PYYM_0409600	99.6307	119.438
PYYM_1216300	99.5927	93.6256
PYYM_1217400	99.5897	111.422
PYYM_1212000	99.4191	101.113
PYYM_1336700	99.4152	103.175
PYYM_0110900	99.3978	105.188
PYYM_1006300	99.3663	115.484
PYYM_1018300	99.3234	105.208
PYYM_0514700	99.2242	75.0554
PYYM_1123400	99.1895	95.9032
PYYM_1240000	99.1895	113.159
PYYM_1463900	99.0633	110.399
PYYM_1128000	98.835	110.805
PYYM_1408300	98.7384	104.366
PYYM_1140200	98.7074	106.144
PYYM_1359400	98.6758	105.04
PYYM_1033700	98.601	116.956
PYYM_0930200	98.5496	111.102
PYYM_1139800	98.5229	102.809
PYYM_1016400	98.4916	107.051
PYYM_1329000	98.4734	96.9957
PYYM_0940500	98.4602	105.26
PYYM_0104800	98.3885	65.1606
PYYM_0706000	98.3372	102.466
PYYM_1328600	98.327	96.8031
PYYM_0712900	98.2248	101.056
PYYM_0606900	98.1381	99.1845
PYYM_0619700	98.0303	110.48
PYYM_1456500	97.9999	96.0349
PYYM_1438800	97.9588	96.0337
PYYM_0839200	97.8455	100.062
PYYM_0922800	97.8167	97.0349
PYYM_1110900	97.8119	97.0689
PYYM_1326400	97.7787	102.209
PYYM_1125000	97.6867	83.594
PYYM_1115400	97.6725	98.8604
Novel00097	97.6635	111.123
PYYM_0924300	97.6257	96.7621
Novel00444	97.506	91.2893
PYYM_1352100	97.3926	142.65
Novel00836	97.3767	102.541
PYYM_0607300	97.3471	93.7743
PYYM_1035300	97.3051	103.182
PYYM_0403500	97.1956	88.7428
PYYM_1333800	97.0277	99.1105
Novel00403	97.013	111.447
PYYM_0619500	97.0035	121.951
PYYM_0111300	96.8693	108.248
PYYM_1448300	96.8279	93.1672
PYYM_1019400	96.7274	116.751
PYYM_0703100	96.7261	89.6623
PYYM_1246100	96.6678	89.6387
PYYM_0625600	96.6036	96.9051
PYYM_1344200	96.5732	102.647
PYYM_1301100	96.481	89.0854
PYYM_0408200	96.3555	97.2131
PYYM_1358600	96.3374	87.5085
PYYM_1446300	96.3237	77.8136
PYYM_1145900	96.3145	94.1089
PYYM_0101600	96.2375	87.0565
PYYM_0709900	96.1544	99.9152
PYYM_0935300	96.1074	93.4198
PYYM_1354100	96.0556	116.557
PYYM_0403400	95.9691	96.3487
PYYM_0106100	95.9397	105.891
PYYM_1421800	95.7844	92.1639
PYYM_1457400	95.7127	96.6431
PYYM_1131000	95.6068	96.8268
PYYM_1117800	95.5531	106.003
PYYM_0812700	95.5278	93.047
PYYM_0208900	95.4942	110.421
PYYM_1216200	95.4166	91.3211
PYYM_0714300	95.4073	92.8969
PYYM_0702000	95.2788	107.768
PYYM_1347300	95.2469	100.739
PYYM_0830700	95.2097	97.6363
PYYM_0603300	95.1704	96.5908
PYYM_1409800	95.1301	95.2296
PYYM_1001500	95.1291	106.148
PYYM_0414700	95.0149	100.906
PYYM_1235400	95.0105	108.497
PYYM_0805800	95.007	85.7975
PYYM_1111200	94.985	85.5469
PYYM_1243900	94.9507	98.7757
PYYM_0519000	94.9412	100.127
PYYM_1020200	94.9321	102.5
Novel01015	94.8644	77.0128
PYYM_1453000	94.8552	75.4429
PYYM_0903400	94.7715	100.191
PYYM_0609500	94.7702	110.922
PYYM_1000900	94.727	101.594
PYYM_1330000	94.6809	109.207
PYYM_0707500	94.6413	92.9591
PYYM_0517400	94.6007	86.646
PYYM_1206900	94.5678	91.2689
PYYM_1112900	94.5012	99.4586
PYYM_1421900	94.4175	103.66
PYYM_0316700	94.3918	97.4245
PYYM_1421300	94.1973	93.0497
PYYM_1424000	94.1408	78.3876
PYYM_0102700	94.0744	96.6942
PYYM_1469100	94.0441	65.2924
PYYM_1302000	94.0051	89.3424
PYYM_0101400	94.0032	94.898
PYYM_0810400	94.0002	89.4476
PYYM_0105900	93.8994	140.161
PYYM_0719600	93.846	100.577
PYYM_0704700	93.8289	79.5087
PYYM_1459600	93.6706	93.9391
PYYM_1326800	93.662	96.681
PYYM_0933200	93.5091	102.253
PYYM_1237200	93.4255	88.9273
PYYM_0708200	93.4035	89.0038
PYYM_1037600	93.3346	122.593
PYYM_1342500	93.3302	99.5916
PYYM_1001400	93.3136	82.8278
PYYM_1318000	93.3031	96.6078
PYYM_1011500	93.178	100.045
PYYM_0930300	93.0856	98.4408
PYYM_0912200	93.0725	92.8926
PYYM_1365400	92.9591	102.958
PYYM_0408400	92.87	106.688
PYYM_1210300	92.8159	112.787
PYYM_1430000	92.8073	96.8191
PYYM_0703400	92.8035	101.905
PYYM_1363100	92.8005	114.341
PYYM_1332500	92.7052	95.8278
PYYM_0938300	92.6467	102.676
PYYM_0719300	92.5095	113.015
PYYM_1322600	92.4648	94.0653
PYYM_0926700	92.4529	87.3488
PYYM_1346300	92.4176	104.822
PYYM_1418500	92.4031	101.044
PYYM_0926600	92.1589	79.654
PYYM_1434900	92.022	103.189
PYYM_0215900	91.8769	95.5318
PYYM_0811000	91.8585	105.419
PYYM_0909500	91.6662	118.074
PYYM_1217300	91.5621	93.4709
PYYM_0504800	91.4862	91.7256
PYYM_1139700	91.4224	89.0575
PYYM_1425100	91.41	105.115
PYYM_1416700	91.3881	103.899
PYYM_0921600	91.3829	81.7666
PYYM_0507900	91.337	130.993
PYYM_0216400	91.2915	93.81
PYYM_0701000	91.2278	109.075
PYYM_1354000	91.1013	87.3033
PYYM_0803600	91.0924	98.1607
PYYM_1334200	91.021	90.2571
PYYM_1040400	90.855	106.711
PYYM_1229300	90.723	104.713
PYYM_0312700	90.5886	100.255
PYYM_0902100	90.5446	116.957
PYYM_1344000	90.4632	97.4599
PYYM_1117900	90.3838	105.485
PYYM_0820700	90.2768	92.8287
PYYM_1436000	90.2749	87.4651
PYYM_0807600	90.1862	84.629
PYYM_1336400	90.1321	93.1398
PYYM_0516700	90.0661	91.885
PYYM_0501300	90.0099	69.3775
PYYM_1240800	89.97	104.688
PYYM_1432300	89.7914	95.0876
PYYM_0925700	89.432	98.6317
PYYM_1032100	89.3245	84.317
PYYM_0210700	89.3005	109.774
PYYM_1317000	89.0998	92.4209
PYYM_1356610	89.0451	55.6469
PYYM_0316200	89.0216	85.2353
PYYM_0522800	89.0162	77.0115
PYYM_1106500	89.0162	92.1695
PYYM_0716400	88.97	86.9576
PYYM_0309200	88.9114	75.5963
PYYM_0008600	88.8573	98.0661
PYYM_1440500	88.8168	103.7
PYYM_1244500	88.8011	76.043
PYYM_1229600	88.6818	96.8653
PYYM_1413100	88.6694	106.471
PYYM_0903900	88.3644	91.5061
PYYM_1346700	88.3282	101.724
PYYM_1416900	88.2507	104.923
PYYM_0617000	88.2506	95.6519
PYYM_1311800	88.2491	92.5075
PYYM_0928600	88.2201	79.7484
PYYM_1018700	88.2103	101.036
PYYM_0716000	88.1812	94.8061
PYYM_0718000	88.1452	70.3998
PYYM_1326700	88.0195	118.232
PYYM_1321800	87.9637	90.3285
PYYM_1425200	87.8443	92.8176
PYYM_0419800	87.813	81.2645
PYYM_0839600	87.7217	64.7042
PYYM_0402400	87.5351	95.3119
PYYM_1426800	87.5326	107.146
PYYM_1337600	87.5105	88.8431
PYYM_1008700	87.4903	110.495
PYYM_0819000	87.4144	95.2467
PYYM_0312400	87.3813	89.4061
PYYM_0941000	87.2441	105.521
PYYM_1001800	87.2201	86.9435
PYYM_1320000	87.1471	93.2187
Novel00614	87.1213	91.1294
PYYM_0923200	87.0683	91.3644
PYYM_1005000	86.9357	92.9229
Novel00963	86.9136	79.5145
PYYM_1414800	86.8862	77.3915
PYYM_1122400	86.7631	106.703
PYYM_1214200	86.7565	98.0548
PYYM_0104900	86.7129	106.408
Novel01049	86.6255	75.0863
PYYM_0110500	86.5547	90.0102
PYYM_0802400	86.5502	93.999
PYYM_0621900	86.4772	93.0389
PYYM_0905800	86.4521	109.713
PYYM_0420100	86.3883	72.659
PYYM_0823300	86.328	86.3296
PYYM_1239700	86.3206	91.2921
PYYM_1128900	86.3063	91.0716
PYYM_1229700	86.212	103.149
PYYM_1331800	86.1479	98.6641
PYYM_0217200	86.1198	96.4397
PYYM_1358400	85.9435	102.071
PYYM_1354800	85.8429	95.5425
PYYM_0611100	85.8371	83.8794
PYYM_0404900	85.8272	81.5309
PYYM_0610800	85.8169	84.2031
PYYM_0923400	85.7374	107.06
PYYM_1411300	85.5428	82.8787
PYYM_1112800	85.4804	93.4265
PYYM_0106400	85.4767	84.0978
PYYM_1243700	85.4683	86.8661
PYYM_0310300	85.38	122.194
PYYM_1245100	85.177	91.6684
PYYM_1201500	85.1201	82.4259
PYYM_1008800	85.1094	103.711
PYYM_0932100	85.0928	70.6069
PYYM_1462300	84.9827	87.8323
PYYM_1467600	84.8869	87.8513
PYYM_1018600	84.7346	89.4554
PYYM_0104400	84.6247	90.6955
PYYM_1318500	84.6204	84.3415
PYYM_1462900	84.5577	88.5199
PYYM_1409300	84.5517	80.5542
PYYM_0415200	84.5365	89.2824
PYYM_1311300	84.5154	85.7421
PYYM_1424300	84.513	97.5346
PYYM_0110700	84.5085	102.365
PYYM_1038100	84.4235	83.8098
PYYM_0620000	84.3883	81.0941
PYYM_0817400	84.3487	88.1076
PYYM_1336900	84.2947	80.3226
PYYM_1204200	84.2787	103.7
PYYM_1357300	84.2659	95.227
PYYM_0938800	84.2505	89.0882
PYYM_1149500	84.1821	96.5494
PYYM_0106300	84.0825	97.4658
PYYM_0838500	83.9562	92.2981
PYYM_1315700	83.8748	78.2295
PYYM_0506400	83.7294	78.5817
PYYM_0421600	83.7042	56.0633
PYYM_1405700	83.5988	88.3836
PYYM_0611700	83.5588	79.952
PYYM_1107200	83.5497	81.0962
PYYM_1421100	83.4879	78.7584
PYYM_1463400	83.4293	88.0171
PYYM_1408700	83.383	98.0818
PYYM_1447800	83.3071	77.5988
PYYM_1021800	83.1888	107.074
PYYM_0910500	83.1607	77.1478
PYYM_1016200	83.149	100.848
PYYM_1438200	83.1352	92.4833
PYYM_0305100	83.1214	112.279
PYYM_0815000	83.1129	105.306
PYYM_1312500	83.0889	81.9048
PYYM_1003800	83.0592	97.899
PYYM_0707700	82.8745	107.062
PYYM_1007000	82.8502	69.6579
PYYM_0509700	82.7016	114.219
PYYM_1342400	82.6579	104.376
PYYM_1439200	82.6579	106.243
PYYM_1209900	82.5978	91.4093
PYYM_0209500	82.5899	80.3929
PYYM_1035500	82.5071	84.1474
PYYM_0207100	82.4588	88.1054
PYYM_1355100	82.4432	71.2281
PYYM_1226300	82.3601	103.38
PYYM_0304800	82.2309	108.78
PYYM_0511600	82.1954	80.0048
PYYM_1223600	82.1764	77.9705
PYYM_0929900	82.1702	85.8167
PYYM_1409900	82.1373	76.0245
PYYM_0926000	82.1032	102.54
PYYM_0002000	82.0994	78.8582
PYYM_0933000	82.0341	95.0897
PYYM_1220100	82.0166	75.7758
PYYM_1129200	82.0049	70.3246
PYYM_0508800	81.948	94.3335
PYYM_0942900	81.9296	75.7095
PYYM_1427200	81.9016	88.9769
PYYM_1204700	81.8903	84.7285
PYYM_1360600	81.8102	94.0043
PYYM_1441300	81.781	79.7876
PYYM_1040500	81.7723	108.723
PYYM_0809400	81.7133	86.357
PYYM_1413300	81.6855	92.9828
PYYM_1448400	81.6621	101.479
PYYM_0623100	81.656	76.6493
PYYM_0413100	81.6219	80.4146
PYYM_1006800	81.4132	75.8562
PYYM_0306700	81.3977	84.763
PYYM_0827300	81.3863	84.842
PYYM_1447100	81.3863	89.1143
PYYM_1351800	81.3759	86.0794
PYYM_1304400	81.3555	85.078
PYYM_0601900	81.3539	61.4949
PYYM_1409700	81.3255	76.6942
PYYM_1336500	81.1531	74.7717
PYYM_1349000	81.0281	73.4156
PYYM_0616800	80.992	90.5995
PYYM_0826900	80.9851	90.7487
PYYM_0305700	80.9615	93.7331
PYYM_0933700	80.9141	79.6181
PYYM_0406100	80.9075	98.0986
PYYM_0104000	80.8993	100.022
PYYM_1127200	80.8592	84.8294
PYYM_1036100	80.8211	83.4292
PYYM_1022000	80.7876	83.4027
PYYM_0025600	80.7357	66.8108
PYYM_1241100	80.6687	94.0102
PYYM_0704300	80.5628	86.9142
PYYM_1455600	80.3919	91.8873
PYYM_0809000	80.2963	74.6199
PYYM_1224900	80.2963	82.5124
PYYM_1316900	80.2715	81.0585
PYYM_1302800	80.2189	78.672
PYYM_1348100	80.143	78.6025
PYYM_0834200	80.0837	86.9374
PYYM_0403900	80.0491	80.9321
PYYM_0717500	80.0314	90.4635
PYYM_1417700	80.015	86.6813
PYYM_0109900	79.9916	81.0889
PYYM_1423500	79.9796	81.8891
PYYM_1224800	79.9771	84.2625
PYYM_1137600	79.9626	88.0028
PYYM_0417600	79.8682	76.0044
PYYM_1337200	79.8612	85.236
PYYM_1146100	79.8482	71.3571
PYYM_1351600	79.8207	96.2951
PYYM_0109200	79.7454	95.9946
PYYM_1221000	79.6793	87.6447
PYYM_1413800	79.6522	83.5234
PYYM_0829000	79.648	86.4164
PYYM_0211500	79.631	74.9483
PYYM_0417500	79.6279	75.9838
PYYM_0517000	79.5285	84.3696
PYYM_0839400	79.5245	85.5155
PYYM_1028500	79.3013	95.7843
PYYM_1325400	79.2544	85.0962
PYYM_1458000	79.2309	83.3162
PYYM_1214500	79.1944	80.5241
PYYM_0010600	79.1849	63.9599
PYYM_0720600	79.1406	81.6155
PYYM_1408200	79.1155	68.3238
PYYM_1433700	79.1155	86.9788
PYYM_0720800	79.0963	84.8005
PYYM_1440300	78.9046	83.0156
PYYM_1349700	78.8903	83.058
PYYM_0717600	78.8118	81.9486
PYYM_0714500	78.7917	93.8578
PYYM_1208500	78.7578	78.8581
PYYM_1412100	78.7341	86.5061
PYYM_1121100	78.6676	101.597
PYYM_0415100	78.5384	83.57
Novel00374	78.4781	85.418
PYYM_1023100	78.4753	75.1256
PYYM_0602100	78.4727	79.9625
PYYM_1406400	78.4121	88.3053
PYYM_1112000	78.3848	81.5729
PYYM_1130800	78.3648	66.305
PYYM_1317400	78.3075	104.382
PYYM_0106000	78.2936	74.4333
PYYM_0917100	78.1932	78.5177
PYYM_0306500	78.1708	93.0417
PYYM_0419600	78.1557	76.5727
PYYM_1002200	78.1325	86.0838
PYYM_1351700	78.0769	109.148
PYYM_0905400	78.0112	77.3803
PYYM_1140800	77.985	75.7269
PYYM_0623400	77.9553	79.3653
PYYM_1359900	77.9363	89.4936
PYYM_0613100	77.8912	111.758
PYYM_1303200	77.872	89.5607
PYYM_1325700	77.8063	80.3735
PYYM_0921300	77.7906	84.4298
PYYM_0115500	77.7555	71.9342
PYYM_1352000	77.7275	89.5766
PYYM_1356000	77.6768	84.6805
PYYM_0507800	77.6439	77.645
PYYM_1308600	77.5727	79.633
PYYM_1364000	77.5332	74.7598
PYYM_1017400	77.5215	83.1924
PYYM_0624200	77.4543	71.9634
PYYM_0705300	77.2331	87.3781
PYYM_0412300	77.198	82.8135
PYYM_0715400	77.1701	80.3702
PYYM_0705800	77.1126	73.8509
PYYM_0100500	77.1044	76.2595
PYYM_0206500	76.9078	83.1768
PYYM_0922300	76.8875	80.2296
PYYM_0711900	76.6927	73.1539
PYYM_1361800	76.6882	59.7002
PYYM_1412300	76.6154	99.5146
PYYM_1420400	76.5192	80.1002
PYYM_1444600	76.514	66.0012
PYYM_1430500	76.4677	80.6327
PYYM_0507100	76.4477	86.2504
PYYM_0908200	76.4387	88.8061
PYYM_0502000	76.421	102.316
PYYM_0215800	76.3563	81.2923
PYYM_0411900	76.318	82.0194
PYYM_0218300	76.2996	76.7913
PYYM_1303300	76.2996	76.6476
PYYM_0518100	76.262	88.0688
PYYM_1034600	76.2568	97.2791
PYYM_0615600	76.2505	79.2077
PYYM_1353400	76.1611	80.1547
PYYM_0605900	76.1493	76.3415
PYYM_1413000	76.1222	78.199
PYYM_1420100	76.1142	78.0448
PYYM_1030100	76.0867	72.3427
PYYM_0838900	76.0624	81.7001
PYYM_1124700	76.0453	82.7037
PYYM_0807900	75.9734	96.2708
PYYM_0612700	75.8713	93.643
PYYM_1013700	75.8249	95.0367
PYYM_1410200	75.6681	86.9835
PYYM_1430100	75.6485	70.7189
PYYM_1231100	75.6241	87.1481
PYYM_1000800	75.506	87.0565
PYYM_0502300	75.436	78.6071
PYYM_0906700	75.3964	77.7
PYYM_1136300	75.3728	61.9724
PYYM_0812300	75.1943	71.0778
PYYM_1321400	74.8931	60.0987
PYYM_1104700	74.8848	72.2108
PYYM_0205200	74.8703	85.5276
PYYM_1236900	74.829	72.2282
PYYM_1113800	74.7736	82.8711
PYYM_1148000	74.7679	76.7928
PYYM_0418000	74.7295	87.112
PYYM_1430900	74.7282	76.4399
PYYM_1221200	74.7157	80.9765
PYYM_0521800	74.7073	65.7606
PYYM_0205700	74.6377	82.2619
PYYM_0318300	74.6208	69.0344
PYYM_0700900	74.596	73.1877
PYYM_1468200	74.5809	86.7584
PYYM_0509600	74.4724	95.3325
PYYM_0216100	74.4165	68.3363
PYYM_0520900	74.4142	77.5674
PYYM_1220900	74.3921	69.4968
PYYM_0211700	74.3614	73.4135
PYYM_0506200	74.2979	61.5685
PYYM_0312900	74.2827	75.153
PYYM_1417000	74.2768	77.4398
PYYM_1442000	74.2688	74.5503
PYYM_1213500	74.253	72.8769
PYYM_0602500	74.2332	80.9877
PYYM_0108900	74.1905	81.8942
PYYM_1021120	74.1687	56.4691
PYYM_0403800	74.148	68.805
PYYM_1203100	74.1283	88.6266
PYYM_1010800	74.1255	77.3828
PYYM_1308500	74.0272	73.7719
PYYM_1326200	73.9636	78.5927
PYYM_1354200	73.9203	81.5854
PYYM_1212200	73.8221	76.5497
PYYM_1347000	73.764	82.8558
PYYM_1242500	73.7563	72.2352
PYYM_1304000	73.7214	65.1171
PYYM_0505000	73.5639	80.9813
PYYM_1002100	73.5583	79.7376
PYYM_0713300	73.5325	86.5777
PYYM_1020700	73.4978	73.4272
PYYM_1308100	73.4036	72.3117
PYYM_1311400	73.3755	78.2112
PYYM_0609200	73.3521	93.3984
PYYM_0815300	73.314	76.0167
PYYM_0830500	73.1783	82.1862
PYYM_1005600	73.1766	82.0956
PYYM_1106300	72.9546	75.1099
PYYM_1447600	72.8644	67.0051
PYYM_1313600	72.8315	72.4837
Novel00458	72.7577	66.399
PYYM_0615100	72.6816	80.7887
PYYM_0705600	72.6173	85.1205
PYYM_0404000	72.5943	87.8548
PYYM_0836000	72.5744	82.9701
PYYM_1145800	72.4451	75.5941
PYYM_1141100	72.4074	66.1224
PYYM_0818200	72.3257	77.9126
PYYM_1103200	72.2618	88.7393
PYYM_0912300	72.2264	76.5794
PYYM_0512800	72.2254	79.7138
PYYM_1027600	72.2042	59.2129
PYYM_1147800	72.1935	75.7348
PYYM_1304200	72.1816	70.6598
PYYM_0943200	72.1421	80.6716
PYYM_0413700	72.1022	68.824
PYYM_1362500	72.0608	76.294
PYYM_0516800	71.9313	76.3821
PYYM_1440600	71.931	93.8578
PYYM_0921100	71.8561	77.8593
PYYM_1139300	71.8173	69.6705
PYYM_1023400	71.6914	63.9995
PYYM_0603000	71.6612	89.5973
PYYM_1224000	71.6369	74.6782
PYYM_0907800	71.6233	68.616
PYYM_0419300	71.4812	62.4099
PYYM_0838100	71.452	86.7644
PYYM_1012000	71.3594	81.7329
PYYM_1021700	71.3541	76.6416
PYYM_1365700	71.2775	71.9163
PYYM_1134600	71.2769	69.3937
PYYM_0604200	71.2275	83.3877
PYYM_1466200	71.2061	75.6758
PYYM_1217000	71.1677	66.8439
PYYM_1208200	71.1646	86.2792
PYYM_0622700	71.1394	72.2451
PYYM_0918990	71.117	51.7411
PYYM_0101900	71.0732	75.7342
PYYM_0915000	71.0386	68.4637
PYYM_0926100	70.966	77.3952
PYYM_1017100	70.9295	63.8586
PYYM_0607700	70.8758	76.6554
PYYM_1405300	70.8723	83.568
PYYM_0717400	70.8347	75.2361
PYYM_0102400	70.7947	71.0136
PYYM_0803900	70.7778	74.6021
PYYM_0834400	70.7697	68.9382
PYYM_0312200	70.6466	61.8426
PYYM_1328500	70.616	78.6232
PYYM_0216500	70.6054	77.3538
Novel00171	70.5348	68.1385
PYYM_1428400	70.5076	85.6648
PYYM_1215100	70.4291	62.6091
Novel00336	70.3747	54.1672
PYYM_1361600	70.2952	79.6283
PYYM_1011000	70.2809	68.5399
PYYM_0308400	70.2685	76.3205
PYYM_0914800	70.1722	66.4242
PYYM_0906600	70.1608	74.8142
PYYM_0908800	70.119	60.3216
PYYM_1366700	70.118	73.2494
PYYM_1230900	70.0983	67.6185
PYYM_0016000	70.0026	54.292
PYYM_1420900	69.8626	71.6599
PYYM_0315800	69.6884	63.3986
PYYM_0523400	69.6116	70.6719
PYYM_0704400	69.5727	72.4171
PYYM_1460400	69.5641	80.3675
PYYM_0419700	69.4327	73.8306
PYYM_MIT01600	69.4327	55.4985
PYYM_0808800	69.4121	79.0808
PYYM_0603800	69.3055	63.7229
PYYM_1145700	69.1826	76.9975
PYYM_0812400	69.1469	83.0261
PYYM_0712100	69.0972	72.1055
PYYM_1136100	69.0625	73.517
PYYM_0107600	68.9799	69.871
PYYM_1116700	68.9165	84.7148
PYYM_1412600	68.8816	76.0144
PYYM_1445700	68.8745	79.962
PYYM_0610300	68.8127	60.9396
PYYM_1464800	68.7407	76.9843
PYYM_1138500	68.74	64.4444
PYYM_0609100	68.7385	72.449
PYYM_0708000	68.6775	86.7542
PYYM_1437500	68.5755	66.9046
PYYM_1144200	68.5626	54.2958
PYYM_0912800	68.5391	68.557
PYYM_1428500	68.4224	66.6527
PYYM_1215900	68.3425	70.9399
PYYM_0207600	68.2329	74.607
PYYM_1129000	68.2286	67.1795
PYYM_0217100	68.2179	72.9972
PYYM_0205500	68.1506	75.6193
PYYM_0938700	68.0524	57.527
PYYM_0217400	67.9979	82.3341
PYYM_0925400	67.9371	74.6293
PYYM_0501700	67.9331	76.6502
PYYM_1330800	67.8944	68.0856
PYYM_0720300	67.7985	70.9961
PYYM_0902800	67.794	62.6967
PYYM_0813900	67.7409	80.5411
PYYM_1000100	67.7149	58.7632
[truncated: 4,893 more rows]
