# Supplementary material for: UTR introns, antisense RNA and differentially spliced transcripts between Plasmodium yoelii subspecies
Source: Malar J. 2016 Jan 20;15:30. doi: 10.1186/s12936-015-1081-9 (PMC4721144; doi:10.1186/s12936-015-1081-9)
Supplement: Supplementary file 6 — 10.1186/s12936-015-1081-9 New genes or genes with structures that do not match the predicted gene models in the Plasmodium yoelii YM genome sequence. [file 12936_2015_1081_MOESM6_ESM.xls]

## Sheet: Sheet1
Gene ID	Positions	GT-AG	ORF	Length	NSM1_FPKM	NSM2_FPKM	Comments	Gene Type	No. Exons	Product Description	NSM	YM	Comment 2	No mutation at GT-AT site	Mutation at GT-AT site
PYYM_0019200	PyYM_bin_v1:684784-686561	y,y	y	1269	63.999	57.4873	alt coding introns	protein coding	4	fam-a protein	yes	yes	also present in YM, 5 seqs
PYYM_0024900	PyYM_bin_v1:903363-904996	y	y	1031	380.151	374.204	Incorrect stop, possible longer coding	protein coding	5	fam-a protein	yes	No	few seq coverage from YM
PYYM_0104300	PyYM_01_v1:169900-177139	y	y	6183	198.2	187.7	missing one internal small intron	protein coding	5	conserved Plasmodium protein, unknown function	yes	yes	agree
PYYM_0104800	PyYM_01_v1:192762-192973	-	y	2229	98.4	65.2	possible new ORF	protein coding	1	RNA-binding protein, putative	yes	yes	agree
PYYM_0105500	PyYM_01_v1:212656-219096	y	n	6337	75.1957	70.7145	5' UTR intron, alternative	protein coding	1	DNA repair protein RAD50, putative	yes	yes	also some in YM
PYYM_0106700	PyYM_01_v1:267893-270273	y	n	2118	40.5309	49.1756	5' UTR intron; one incorrect intron size	protein coding	2	RING zinc finger protein, putative	yes	yes	agree, YM alt intron
PYYM_0107000	PyYM_01_v1:279433-281025	y	y	1593	25.2	29.4	possible alternative splicing	protein coding	2	para-hydroxybenzoate--polyprenyltransferase, putative (COQ2)	no	yes	YM has one alt intron, not in NSM
PYYM_0107700	PyYM_01_v1:308293-309223	y	y	459	16	13.2	incorrect size of intron 3	protein coding	4	conserved Plasmodium protein, unknown function	yes	yes	agree
PYYM_0108300	PyYM_01_v1:322287-322764	y	n	1632	375.1	346.7	5' UTR intron	protein coding	2	chaperone, putative	yes	yes	agree
PYYM_0108400	PyYM_01_v1:326124-328137	y	n	1644	493.765	474.559	5' UTR intron	protein coding	1	ornithine aminotransferase, putative (OAT)	yes	yes	agree
PYYM_0110800	PyYM_01_v1:430195-432305	y	n	1819	93.8242	94.5304	5' UTR intron, alternative	protein coding	1	conserved Plasmodium protein, unknown function	yes	no	not in YM
PYYM_0111500	PyYM_01_v1:456889-466842	y,y	y	8141	115.307	112.779	Two internal alt splicing introns	protein coding	9	leucine-rich repeat protein (LRR6)	yes	yes	but different intron sizes
PYYM_0112900	PyYM_01_v1:501008-504265	y	y	2454	33	44.9	possible alternative splicing	protein coding	2	conserved Plasmodium protein, unknown function	yes	yes	agree
PYYM_0205000	PyYM_02_v1:271349-271435	-	y	351	5.1	8.9	Alternative Start / Stop	protein coding	1	conserved Plasmodium protein, unknown function	no	yes	a few reads in NSM
PYYM_0205900	PyYM_02_v1:296747-298942	y	n	2017	1244.97	1399.76	5' UTR intron	protein coding	1	chromatin assembly factor 1 protein WD40 domain, putative	yes	yes	agree
PYYM_0206600	PyYM_02_v1:319505-319691	y	y	2217	20.9	22.5	3' 5' extension, Exon Skipping	protein coding	19	phosphatidate cytidylyltransferase, putative	no	yes	not in NSM	1
PYYM_0207500	PyYM_02_v1:342473-342962	-	n	669	464.515	532.294	Alternative Start / Stop	protein coding	1	photosensitized INA-labeled protein 1, putative	no	yes	a few reads in NSM
PYYM_0208700	PyYM_02_v1:387199-387687	y	y	8298	15.8502	15.4025	missing 1 possible alt internal intron	protein coding	3	serine/threonine protein kinase, putative (IK2)	yes	yes	agree
PYYM_0209400	PyYM_02_v1:413965-415821	y	n	645	149.63	163.535	3' UTR alternative intron	protein coding	10	ras-related protein Rab-5C, putative (RAB5c)	yes	yes	agree
PYYM_0211100	PyYM_02_v1:477753-477999	-	n	429	169.94	217.565	Alternative Start / Stop	protein coding	1	conserved Plasmodium protein, unknown function	yes	yes	agree
PYYM_0211700	PyYM_02_v1:498093-498296	y	y	9684	74.3614	73.4135	3' 5' extension, antisense with 1 intron	protein coding	3	ubiquitin carboxyl-terminal hydrolase 1, putative (UBP1)	no/yes	yes/no	no intron in YM	1
PYYM_0212200	PyYM_02_v1:522297-525467	-	n	1155	50.0671	49.0965	3' 5' extension	protein coding	10	actin-related protein (ARP1)	yes	yes	agree
PYYM_0212400	PyYM_02_v1:528821-532844	y	y	3678	53.2625	53.5493	missing one small intron	protein coding	3	ATP dependent RNA helicase, putative	yes	yes	agree
PYYM_0213000	PyYM_02_v1:553454-560786	y,y	n,y	5961	43.1746	51.617	two 3' UTR introns	protein coding	7	vacuolar protein sorting-associated protein VTA1, putative	yes	yes/no	one larger intron in YM at the same location
PYYM_0213500	PyYM_02_v1:586332-597158	-	n	9252	110.575	108.365	3' 5' extension	protein coding	5	ubiquitin carboxyl-terminal hydrolase, putative	yes	yes	agree
PYYM_0214300	PyYM_02_v1:617957-621039	y	y	2962	55.8108	47.7459	new, new ORF	protein coding	3	DNA (cytosine-5)-methyltransferase, putative (DNMT2)	yes	yes	agree
PYYM_0216300	PyYM_02_v1:705174-708793	y,y,n,n,n	y	3353	138.834	128.476	internal alt introns, 2 GT-AG; 2 GT-AC	protein coding	3	60S ribosomal subunit export protein, putative	yes	no	could be mixture of size poly and alt intron in NSM
PYYM_0217400	PyYM_02_v1:756102-758290	y	n	972	43.6317	49.8166	5' UTR intron; antisense	protein coding	3	conserved Plasmodium protein, unknown function	yes	no	no intron in YM
PYYM_0217800	PyYM_02_v1:764051-766604	y,y	y	2439	184.552	176.844	antisense with 1 alt spliced intron	protein coding	3	Plasmodium exported protein, unknown function	yes	yes	YM also has one alt 5' UTR intron
PYYM_0301400	PyYM_03_v1:57020-60602	y,y,y	y	2411	251.648	192.795	Internal alt spliced introns, three forms	protein coding	2	Plasmodium exported protein, unknown function	yes	No	YM has a intron at slightly different position with GT-AT
PYYM_0301800	PyYM_03_v1:70961-77027	y	y	5943	48.9522	56.278	possible alternative splicing	protein coding	2	conserved Plasmodium protein, unknown function	yes	yes	a few reads in NSM
PYYM_0302800	PyYM_03_v1:104599-104816	-	y	5514	64.6153	58.685	new ORF	protein coding	1	conserved Plasmodium protein, unknown function	yes	yes	a few reads in NSM
PYYM_0303100	PyYM_03_v1:117037-117159	y	n	324	28.4711	29.9257	3' 5' extension	protein coding	4	dynein light chain, putative	yes	yes	more reads in YM
PYYM_0303600	PyYM_03_v1:130273-132219	y	n	1149	48.1704	54.3819	3' 5' extension	protein coding	2	methyltransferase, putative	yes	yes	agree
PYYM_0304500	PyYM_03_v1:153736-158428	y	n	3003	350.879	400.951	3' 5' extension	protein coding	4	26S proteasome regulatory subunit RPN1, putative (RPN1)	yes	yes	agree
PYYM_0305900	PyYM_03_v1:214480-218386	y	y	3438	469.318	458.471	missing one alt spliced intron	protein coding	5	serine repeat antigen 2 (SERA2)	yes	yes	agree
PYYM_0308300	PyYM_03_v1:315214-316661	-	n	4020	11.0786	9.33097	Alternative Start / Stop	protein coding	1	conserved Plasmodium protein, unknown function	yes/no	yes	a few reads in NSM
PYYM_0309300	PyYM_03_v1:354544-354662	-	n	615	3.22568	2.2295	Alternative Start / Stop	protein coding	1	dolichol-linked oligosaccharide biosynthesis enzyme, putative	no	yes	not in NSM due to low coverage?
PYYM_0309400	PyYM_03_v1:356426-358700	y	y	2134	99.8344	95.1589	possible alternative splicing	protein coding	1	protein kinase, putative (TKL1)	yes	no	only two alt reads in NSM
PYYM_0310800	PyYM_03_v1:411913-413533	y,y	y	1035	267.764	322.677	3' antisense with 2 intron	protein coding	3	heat shock 40 kDa protein, putative	yes	yes	YM has a third alt intron in antisense
PYYM_0311800	PyYM_03_v1:442972-443108	y	n	4182	207.416	205.854	3' 5' extension	protein coding	4	protein transport protein SEC31, putative (SEC31)	yes	yes	agree
PYYM_0311900	PyYM_03_v1:448757-449542	y,y	y	639	211.263	325.849	antisense with 1 intron	protein coding	2	mitochondrial large ribosomal subunit, putative	yes	yes	agree
PYYM_0312200	PyYM_03_v1:457685-463588	y	y	5025	70.6466	61.8426	one 5' UTR intron	protein coding	2	serine/threonine protein kinase, putative	yes	yes	more reads in YM
PYYM_0312500	PyYM_03_v1:476928-477103	y	n	2151	162.734	177.619	3' 5' extension	protein coding	6	rhoptry neck protein 6, putative (RON6)	yes	yes	agree
PYYM_0312700	PyYM_03_v1:481220-484594	y	n	2025	102.403	107.823	two 5' UTR introns	protein coding	7	RING zinc finger protein, putative	yes	no	only one alt read in NSM (more reads in NSM2)
PYYM_0313400	PyYM_03_v1:504612-506938	y	n	1004	61.3879	46.3658	possible 3' UTR intron	protein coding	10	zinc finger protein, putative	yes	yes	but only one read in YM
PYYM_0314100	PyYM_03_v1:535016-536065	y	n	1914	41.8213	38.3772	antisense with 1 intron	protein coding	1	MtN3-like protein	yes/no	yes	only four reads in YM
PYYM_0314900	PyYM_03_v1:563364-565534	y	n	1918	138.737	142.4	possible 5' UTR intron	protein coding	2	conserved Plasmodium protein, unknown function	yes	yes	but different location in YM
PYYM_0316230	PyYM_03_v1:609237-611334	y	n	1278	445.262	466.751	merged with 0316220, alternative splicing	snoRNA encoding	1	Plasmodium RNA of unknown function RUF2	yes	yes	agree
PYYM_0316500	PyYM_03_v1:616420-617431	y,y	n,n	375	1014.62	1262.6	Alt 5' UTR introns; long 3' UTR	protein coding	2	ribosome associated membrane protein RAMP4, putative	yes	yes	agree
PYYM_0316600	PyYM_03_v1:617911-619492	y	n	1320	76.6488	87.3016	One 5' UTR intron	protein coding	2	pseudouridine synthetase, putative	yes	no	not in YM	1
PYYM_0316800	PyYM_03_v1:628250-633005	y,y,n,n	y	3601	68.5035	53.8085	Mult-alt splicing; some alt splicing, some size poly	protein coding	2	Plasmodium exported protein, unknown function	yes	yes	Some alt or poly in YM
PYYM_0401700	PyYM_04_v1:61177-62656	y	n	879	161.931	125.348	5' UTR intron	protein coding	6	fam-a protein	yes	yes	agree
PYYM_0403300	PyYM_04_v1:122525-123643	y	n	1119	8.24363	8.57728	antisense with 1 intron	protein coding	1	conserved Plasmodium protein, unknown function	yes	yes	agree
PYYM_0404300	PyYM_04_v1:171823-172380	y	y	459	304.052	361.669	Alternative Start / Stop	protein coding	2	DNA-directed RNA polymerase subunit I, putative	no	yes	not in NSM	1
PYYM_0406100	PyYM_04_v1:241399-244458	y	n	3060	80.9075	98.0986	Alternative Start / Stop	protein coding	1	conserved Plasmodium protein, unknown function	no	yes	YM has an alt 5' UTR intron
PYYM_0406600	PyYM_04_v1:267476-268761	y	y	830	1159.53	1358.02	One 5' UTR intron, could extend coding	protein coding	3	ubiquitin-conjugating enzyme e2, putative	yes	yes	5' UTR in YM; YM also has 3' UTR intron and alt introns
PYYM_0407200	PyYM_04_v1:284452-286964	y,y	n	2260	610.421	621.919	two 5' UTR introns	protein coding	1	FAD-dependent glycerol-3-phosphate dehydrogenase, putative	yes	yes	YM has both plus another 5' one
PYYM_0407300	PyYM_04_v1:287740-289366	y	n	1321	260.951	284.922	5' UTR intron, longer coding	protein coding	1	conserved Plasmodium protein, unknown function	yes	yes	agree
PYYM_0408200	PyYM_04_v1:310201-312688	y	n	1554	149.75	157.735	One 5' UTR intron	protein coding	5	conserved Plasmodium protein, unknown function	yes	yes	agree, but have few alt reads
PYYM_0408700	PyYM_04_v1:339300-341548	y,y,y	n	1664	89.5251	97.5298	three 5' UTR introns, alternative splicing	protein coding	1	DNA polymerase epsilon subunit b, putative	yes	yes	Two introns in YM
PYYM_0409200	PyYM_04_v1:355773-357167	y	n	633	351.508	314.022	One 5' UTR intron	protein coding	3	activator of Hsp90 ATPase, putative	yes	yes	agree
PYYM_0409700	PyYM_04_v1:370646-374446	y	n	2081	97.9544	101.97	One 3' UTR intron	protein coding	6	dual-specificity protein phosphatase, putative (YVH1)	yes	yes	agree
PYYM_0411700	PyYM_04_v1:443315-445248	y	n	1656	141.776	127.864	two 5' UTR introns	protein coding	3	pre-mRNA splicing factor, putative	yes	yes	agree
PYYM_0412900	PyYM_04_v1:494100-495011	-	n	912	271.14	277.6	new ORF	protein coding	1	26S proteasome regulatory subunit RPN12, putative (RPN12)	no	yes	not in NSM	1
PYYM_0413000	PyYM_04_v1:495376-499019	y	n	2477	78.8485	80.6634	Possible one 3' UTR intron	protein coding	7	glycogen synthase kinase 3 (GSK3)	yes	yes	agree; have few reads
PYYM_0416400	PyYM_04_v1:608546-611950	y	n	3405	4.42784	4.42953	Missing one intron	protein coding	2	conserved Plasmodium protein, unknown function	yes/no	yes	YM also has an intron in antisense
PYYM_0416900	PyYM_04_v1:628180-630921	y	y	2358	308.398	330.152	One 5' UTR intron, possible extending a few AA	protein coding	3	inorganic pyrophosphatase, putative	yes	yes	different alt 5' UTR introns
PYYM_0417400	PyYM_04_v1:647206-648293	y	n	574	3384.56	2919.34	One 5' UTR intron	protein coding	2	40S ribosomal protein S15A, putative	yes	yes	agree
PYYM_0417900	PyYM_04_v1:665103-666728	-	n	1626	5.97821	5.96305	Alternative Start / Stop	protein coding	1	conserved Plasmodium protein, unknown function	yes/no	yes	a few reads in NSM
PYYM_0418100	PyYM_04_v1:670581-675745	y,y	y	4948	93.3802	81.8237	Alt spliced intron at the predicted intron site	protein coding	2	RNB-like protein, putative	yes	yes	agree, intron smaller that predicted
PYYM_0418500	PyYM_04_v1:693595-696768	-	n	957	172.053	182.266	3' 5' extension	protein coding	12	autophagy-related protein 3, putative (ATG3)	yes	yes	agree
PYYM_0418800	PyYM_04_v1:705836-710405	y	n	3396	3570.64	3487.65	One 5' UTR intron	protein coding	7	RhopH3, putative	yes	yes	agree
PYYM_0420000	PyYM_04_v1:778135-779756	y	n	1436	271.565	253.957	Possible alt spliced 3' UTR intron	protein coding	2	conserved Plasmodium protein, unknown function	yes	yes	agree; have a few reads
PYYM_0420700	PyYM_04_v1:807209-811720	y	n	4122	65.7333	71.2214	5' UTR intron	protein coding	1	conserved Plasmodium protein, unknown function	yes	yes	agree
PYYM_0421000	PyYM_04_v1:835354-837328	y	n	621	681.389	744.239	5' UTR intron	protein coding	7	ras-related protein RAB7, putative (RAB7)	yes	yes/no	alt in YM
PYYM_0501900	PyYM_05_v1:78962-81472	y	n	2108	130.673	140.216	One 3' UTR intron	protein coding	2	conserved Plasmodium protein, unknown function	yes	yes	agree
PYYM_0502300	PyYM_05_v1:90151-94151	y	n	3795	126.092	131.268	5' UTR intron, longer 5' and 3 coding	protein coding	1	conserved Plasmodium protein, unknown function	yes	yes	but only few reads in YM, more with intron with NSM
PYYM_0502500	PyYM_05_v1:96460-100271	y	n	2841	17.0727	18.2708	One 5' UTR intron/alt	protein coding	3	conserved Plasmodium protein, unknown function	yes	yes	agree
PYYM_0504400	PyYM_05_v1:183863-186640	y,y,y	y	2778	24.3868	29.4027	antisense with 3 introns	protein coding	3	tRNA methyltransferase, putative	yes	yes	agree
PYYM_0504700	PyYM_05_v1:194726-195980	y	n	306	54.457	54.7304	3' UTR intron, 5' alternative splicing	protein coding	3	flagellar outer arm dynein-associated protein, putative	yes	yes	agree
PYYM_0506000	PyYM_05_v1:245819-249576	-	n	1827	65.692	54.0887	3' 5' extension	protein coding	7	endomembrane protein 70, putative	yes	yes	agree
PYYM_0506300	PyYM_05_v1:255104-273701	y	y	17710	101.185	87.123	Missing one internal intron	protein coding	6	conserved Plasmodium protein, unknown function	yes	yes	introns presnt in YM, but no seq coverage in NSM
PYYM_0506500	PyYM_05_v1:283649-288700	-	n	5052	275.245	238.275	new ORF	protein coding	1	conserved Plasmodium protein, unknown function	yes	yes	agree
PYYM_0507400	PyYM_05_v1:329289-331769	-	n	2481	44.2575	39.0017	Alternative Start / Stop	protein coding	1	4-hydroxy-3-methylbut-2-en-1-yl diphosphate synthase, putative (GcpE)	yes	yes	both have an alt 5' intron
PYYM_0507800	PyYM_05_v1:353961-356388	y	n	2295	124.705	117.071	5' UTR alternative intron; 3' UTR intron	protein coding	1	orotidine-monophosphate-decarboxylase, putative (OMPDC)	yes	yes	agree
PYYM_0509500	PyYM_05_v1:407271-411227	-	y	3781	88.9089	81.7971	could be two genes	protein coding	1	conserved Plasmodium protein, unknown function	yes	yes	mssing reads in the middle
PYYM_0509600	PyYM_05_v1:411850-415524	y	n	2781	74.4724	95.3325	3' 5' extension, new ORF	protein coding	7	formin 2, putative	yes	yes	agree
PYYM_0510700	PyYM_05_v1:465279-466452	y	n	525	63.1034	58.2035	Possible 5' UTR intron	protein coding	5	conserved Plasmodium protein, unknown function	yes	yes	agree
PYYM_0511200	PyYM_05_v1:476949-483122	y,y	y	5264	155.615	135.528	two 5' introns	protein coding	1	conserved Plasmodium protein, unknown function	yes	yes	agree
PYYM_0511400	PyYM_05_v1:487723-488586	y	n	864	5.05132	4.42084	One 5' UTR intron	protein coding	3	biotin--acetyl-CoA-carboxylase, putative	yes	yes	agree
PYYM_0511700	PyYM_05_v1:499417-501012	-	n	1596	114.975	101.191	Alternative Start / Stop	protein coding	1	mitochondrial ribosomal protein S22 precursor, putative	yes/no	yes	YM also has an intron in antisense
PYYM_0512300	PyYM_05_v1:514053-515438	y,y	n	1236	3704.99	3338.3	longer 3' coding	protein coding	1	60S ribosomal protein L3, putative	yes	yes	agree
PYYM_0514700	PyYM_05_v1:590164-596669	y	n	4526	179.346	131.548	two 5' introns; possible 3' intron	protein coding	1	conserved Plasmodium protein, unknown function	yes	yes/no	agree, but not 3' UTR
PYYM_0516200	PyYM_05_v1:635958-638875	-	n	1806	0.274611	0.216918	3' 5' extension	protein coding	1	conserved Plasmodium protein, unknown function	no	yes	not in NSM due to low coverage?
PYYM_0517100	PyYM_05_v1:664469-666797	y	n	1641	71.3023	72.2969	Possible 5' UTR intron	protein coding	4	leucine-rich repeat protein (LRR1)	yes	no	only 3 reads in NSM
PYYM_0519000	PyYM_05_v1:726123-730698	y	n	2939	72.803	76.1355	One 5' UTR intron/alt	protein coding	1	ADP-ribosylation factor, putative	yes	no	few reads with intron in NSM
PYYM_0519500	PyYM_05_v1:743463-745584	-	n	1939	143.239	158.981	could be two genes	protein coding	1	S-antigen, putative	yes	no	few reads with intron in NSM; YM alt 5' UTR intron
PYYM_0519600	PyYM_05_v1:747174-748124	-	n	951	1046.03	1149.41	Alternative Start / Stop	protein coding	1	CCAT-binding transcription factor-like protein, putative	yes/no	yes	a few reads in MSM
PYYM_0519900	PyYM_05_v1:754590-757685	-	n	2426	137.961	130.168	could be two genes	protein coding	1	conserved Plasmodium protein, unknown function	yes	yes	More reads with intron in YM
PYYM_0520700	PyYM_05_v1:785205-787760	y	n	2117	799.426	804.069	alternative 5' UTR intron	protein coding	1	ADP/ATP transporter on adenylate translocase, putative	yes	yes	agree
PYYM_0521800	PyYM_05_v1:834273-842849	-	n	8577	74.7073	65.7606	new ORF, missing one small alt intron	protein coding	1	zinc finger protein, putative	yes	yes	agree
PYYM_0521900	PyYM_05_v1:845306-847893	y	n	2390	92.431	94.5367	Possible 5' UTR intron	protein coding	2	RIO-like serine/threonine kinase, putative	yes	yes/no	one read with intron in YM
PYYM_0522100	PyYM_05_v1:854369-855934	y	n	1566	10.1976	10.4443	One 3' UTR intron	protein coding	1	holo-(acyl-carrier protein) synthase, putative	yes	yes	two reads in NSM
PYYM_0522300	PyYM_05_v1:871383-872183	y	n	801	46.6847	41.2051	5' UTR intron, possible read through	protein coding	1	ribosome-recycling factor, putative (RRF2)	yes	no	not in NSM due to low coverage?
PYYM_0523200	PyYM_05_v1:908556-910300	y	n	1353	954.58	927.051	One 5' UTR intron	protein coding	3	alpha tubulin 2	yes	yes/no	NSM has the larger intron
PYYM_0524400	PyYM_05_v1:943612-944868	y	n	1116	707.481	759.902	One 5' UTR intron	protein coding	2	glideosome associated protein with multiple membrane spans 2, putative (GAPM2)	yes	yes	agree
PYYM_0601900	PyYM_06_v1:75043-83616	y	y	8253	81.3539	61.4949	incorrect intron size, alternative	protein coding	2	reticulocyte binding protein, putative (Py235)	no	yes	no reads from NSM
PYYM_0602700	PyYM_06_v1:105937-107781	y	n	1396	677.193	672.455	missing one 5' UTR intron	protein coding	1	mitochondrial phosphate carrier protein, putative	yes	yes	agree
PYYM_0603400	PyYM_06_v1:150043-150859	y	n	273	61.0397	48.4312	Possible 5' UTR intron	protein coding	3	conserved Plasmodium protein, unknown function	yes	no	not in NSM due to low coverage?
PYYM_0603500	PyYM_06_v1:152144-152461	y	n	318	2041.18	2218.4	5' UTR alt spliced intron	protein coding	1	high mobility group protein B1, putative (HMGB1)	yes	yes	agree
PYYM_0603900	PyYM_06_v1:162396-165152	y,y	y	2382	42.1826	46.9135	new ORF, missing 2 small alt introns	protein coding	1	conserved Plasmodium protein, unknown function	yes/no	yes	reads from NSM2
PYYM_0605300	PyYM_06_v1:203334-204199	-	n	321	113.713	141.874	3' 5' extension	protein coding	5	conserved Plasmodium protein, unknown function	yes/no	yes	a few reads in NSM
PYYM_0605800	PyYM_06_v1:217241-220030	-	n	2790	46.7151	42.7911	antisense with 1 intron	protein coding	1	conserved Plasmodium protein, unknown function	no	yes	not in NSM	1
PYYM_0605900	PyYM_06_v1:225680-230150	y	n	4066	111.473	106.091	possible 5' UTR intron	protein coding	2	zinc finger protein, putative	yes	no	a few reads in NSM
PYYM_0606000	PyYM_06_v1:231264-234624	y,y,y	n	1633	1259.94	1239.07	5' UTR, three alt intron forms	protein coding	8	conserved Plasmodium protein, unknown function	yes	yes	agree
PYYM_0606200	PyYM_06_v1:237746-245822	y	n	7440	398.137	364.966	One 5' UTR intron	protein coding	4	high mobility group protein B3, putative (HMGB3)	yes	yes	agree
PYYM_0606600	PyYM_06_v1:258561-266679	y,y	y	7405	49.4975	64.5704	missing 2 internal introns or two polys, antisense	protein coding	1	conserved Plasmodium protein, unknown function	yes	no	not in YM	1
PYYM_0606700	PyYM_06_v1:267748-268869	-	n	1122	9.28244	11.9586	Alternative Start / Stop	protein coding	1	rhodanese like protein, putative	no	yes	not in NSM	1
PYYM_0606900	PyYM_06_v1:271960-276204	y	y	4245	98.1381	99.1845	missing 1 alternative intron, antisense	protein coding	2	DNA-directed RNA polymerase III subunit, putative	yes	yes	agree
PYYM_0607300	PyYM_06_v1:289989-297313	y	y	6891	97.3471	93.7743	one internal alt spliced intron	protein coding	3	conserved Plasmodium protein, unknown function	yes	yes	agree
PYYM_0608800	PyYM_06_v1:360021-361009	y	n	837	178.486	190.279	one 5' UTR intron	protein coding	1	mitochondrial import inner membrane translocase subunit tim10, putative (TIM10)	yes	no	a few reads in NSM
PYYM_0609100	PyYM_06_v1:372174-376388	y,y,y	y	4215	68.7385	72.449	missing 2 internal introns, and one 3' UTR intron	protein coding	3	conserved Plasmodium protein, unknown function	yes	yes	agree
PYYM_0609700	PyYM_06_v1:397741-399018	y	y	1278	13.039	18.3156	missing 1 intron, antisense	protein coding	2	porphobilinogen deaminase, putative (PBGD)	yes	yes	agree
PYYM_0609800	PyYM_06_v1:399847-401905	y,y	y	855	141.613	192.337	alt spliced intron 5/6	protein coding	8	conserved Plasmodium protein, unknown function	yes	yes	agree
PYYM_0609900	PyYM_06_v1:401927-402499	-	n	573	18.8685	16.0667	Alternative Start / Stop	protein coding	1	ATP synthase mitochondrial F1 complex assembly factor 1, putative (ATP11)	no	yes	not in NSM	1
PYYM_0610600	PyYM_06_v1:424762-427788	-	n	2772	30.7373	30.7383	new ORF	protein coding	1	general transcription factor 3C polypeptide 5, putative	yes	yes	agree
PYYM_0611000	PyYM_06_v1:440228-442989	-	n	1359	27.6621	31.4931	5' extension	protein coding	8	GPI mannosyltransferase I, putative, fragment	yes	yes	agree
PYYM_0614100	PyYM_06_v1:561516-562727	y	y	1139	375.366	386.812	new ORF	protein coding	1	conserved Plasmodium protein, unknown function	yes	yes	YM has only 2 reads
PYYM_0614200	PyYM_06_v1:563390-566257	-	n	2868	7.64327	7.03464	new ORF	protein coding	1	conserved Plasmodium protein, unknown function	yes	yes	a few reads in NSM
PYYM_0615000	PyYM_06_v1:593328-599271	y	n	5142	53.1248	65.2162	missing 1 alternative intron	protein coding	5	DNA polymerase alpha, putative	yes	no	not in YM	1
PYYM_0615400	PyYM_06_v1:607983-609509	y	y	1527	26.8923	30.3372	new ORF, missing 1 alternative intron	protein coding	1	phosphopantothenoylcysteine synthetase, putative	yes	yes	agree
PYYM_0615500	PyYM_06_v1:610949-613759	-	n	2811	162.034	175.774	new ORF	protein coding	1	RNA-binding protein, putative	yes	yes	agree
PYYM_0617100	PyYM_06_v1:664574-669418	y	n	3414	97.4932	97.7025	One 5' UTR intron	protein coding	8	conserved Plasmodium protein, unknown function	yes	no	no intron for YM	1
PYYM_0620400	PyYM_06_v1:813230-815030	y	n	1439	882.497	793.894	one 5' UTR intron; possible alternative	protein coding	1	conserved Plasmodium protein, unknown function	yes	yes	agree
PYYM_0620900	PyYM_06_v1:827999-828781	y	n	585	2888.03	2691.39	Possible 5' UTR intron	protein coding	2	40S ribosomal protein S5, putative	yes	yes	agree
PYYM_0621200	PyYM_06_v1:835734-837034	y	n	499	575.486	664.702	Possible 5' UTR intron/alt	protein coding	3	conserved Plasmodium protein, unknown function	yes	yes	agree
PYYM_0621700	PyYM_06_v1:848818-849936	y,y	n	1119	232.063	230.799	two 5' UTR introns	protein coding	1	GTP-binding protein, putative	yes	yes	agree
PYYM_0622000	PyYM_06_v1:855221-855938	y,y,y	y	514	308.731	366.819	5' UTR alt intron forms; extending ORF	protein coding	2	conserved Plasmodium protein, unknown function	yes	yes	agree
PYYM_0622100	PyYM_06_v1:856675-858399	y	n	1725	64.1138	60.8639	Alternative Start / Stop	protein coding	1	conserved Plasmodium protein, unknown function	yes	yes	agree
PYYM_0623100	PyYM_06_v1:883817-889777	y	n	5073	118.789	106.618	one 5' UTR intron	protein coding	4	conserved Plasmodium protein, unknown function	yes	yes	agree
PYYM_0623300	PyYM_06_v1:896796-903020	-	y	6079	48.7513	47.6915	possible 2-3 genes	protein coding	1	Rab GTPase activator and protein kinase, putative	yes	no	YM looks like a single gene
PYYM_0624000	PyYM_06_v1:927816-938040	-	n	9642	38.1554	34.4034	new ORF	protein coding	5	conserved Plasmodium protein, unknown function	no	yes	not in NSM	1
PYYM_0625500	PyYM_06_v1:1007252-1007926	y,y	n	424	211.246	198.187	two alt introns	protein coding	3	fam-a protein, pseudogene	yes	yes	agree
PYYM_0625600	PyYM_06_v1:1013062-1015600	y	y	1851	108.492	109.156	incorrect intron size	protein coding	6	fam-a protein	yes	yes	YM has the same intron size; possible two polys with GT-AT
PYYM_0700500	PyYM_07_v1:17712-19310	-	n	1107	39.9625	30.9652	3' 5' extension	protein coding	4	fam-a protein, pseudogene	no	yes	low coverage from NSM
PYYM_0701800	PyYM_07_v1:72737-74406	y,y	n	651	248.202	251.391	Two 5' UTR introns	protein coding	7	conserved protein, unknown function	yes	yes	agree
PYYM_0702600	PyYM_07_v1:104205-105854	y	y	1650	213.047	263.959	new ORF, missing 1 alternative spliced intron	protein coding	1	conserved Plasmodium protein, unknown function	yes	yes	agree
PYYM_0703000	PyYM_07_v1:117940-119568	y	n	1449	1774.25	1781.75	One 5' UTR intron	protein coding	2	protein disulfide isomerase	yes	yes	agree
PYYM_0703100	PyYM_07_v1:120773-127174	-	n	6402	96.7261	89.6623	new ORF	protein coding	1	SET domain protein, putative	no	yes	not in NSM	1
PYYM_0703200	PyYM_07_v1:128197-133919	y,y	y	1173			missing 2 introns	protein coding	3	conserved Plasmodium protein, unknown function	yes	yes/no	YM has the larger intron; YM also has 3' UTR intron
PYYM_0703500	PyYM_07_v1:139420-140061	y	n	642	22.8661	23.188	Alternative Start / Stop	protein coding	1	conserved Plasmodium protein, unknown function	yes/no	yes	low coverage from NSM
PYYM_0704100	PyYM_07_v1:161222-163157	y	n	969	1880.1	1875.99	One 5' UTR intron	protein coding	2	receptor for activated c kinase, putative (RACK)	yes	yes	agree
PYYM_0704400	PyYM_07_v1:171631-174144	y,y,y,y	n	1087	65.6481	79.0612	5' UTR alt intron forms	protein coding	8	dehydrodolichyl diphosphate synthetase, putative	yes	yes	agree
PYYM_0704500	PyYM_07_v1:174498-176777	y	n	2149	79.7588	87.6093	possible 5' UTR intron	protein coding	1	SPRY domain, putative	yes	no	YM has no intron
PYYM_0706900	PyYM_07_v1:267612-268571	y	n	960	239.088	221.79	Alternative Start / Stop	protein coding	1	dicarboxylate/tricarboxylate carrier, putative (DTC)	yes	yes	agree
PYYM_0708300	PyYM_07_v1:319423-320591	y	n	585	25.6028	34.3204	3' 5' extension	protein coding	6	dynein light chain 1, putative (DLC1)	no	yes	few reads in NSM
PYYM_0708600	PyYM_07_v1:323534-331800	-	n	4267			overlapping transcripts	protein coding	3	conserved Plasmodium protein, unknown function	yes	yes	agree
PYYM_0709100	PyYM_07_v1:337610-338150	y	n	240	905.931	1019.79	One 5' UTR intron	protein coding	3	protein transport protein SEC61 subunit beta, putative	yes	yes	agree
PYYM_0710000	PyYM_07_v1:368469-372123	y	y	3408	29.2795	30.0311	new ORF, one incorrect intron size	protein coding	3	conserved Plasmodium protein, unknown function	yes	yes	agree
PYYM_0710900	PyYM_07_v1:402333-407935	y	n	5262	62.6391	58.4802	One 5' UTR intron	protein coding	4	helicase SRCAP, putative,Snf2-related CBP activator, putative (SRCAP)	yes/no	yes	NSM has the larger intron
PYYM_0712700	PyYM_07_v1:475811-478900	-	n	789	2607.47	2407.75	3' 5' extension	protein coding	4	14-3-3 protein, putative (14-3-3I)	yes	yes	agree
PYYM_0714600	PyYM_07_v1:546112-548512	y	y	1239	3.12219	3.399	Exon Skipping	protein coding	11	conserved Plasmodium protein, unknown function	no	yes	not in NSM due to low coverage?
PYYM_0715500	PyYM_07_v1:572591-573601	y	n	734	330.907	326.65	One 3' UTR intron	protein coding	2	conserved Plasmodium protein, unknown function	yes	yes	YM also has a alt 5' UTR intron with GT-AG
PYYM_0715900	PyYM_07_v1:581745-582578	y	y	834	131.658	155.246	two new	protein coding	1	50S ribosomal protein L10, putative	yes	yes	agree
PYYM_0717000	PyYM_07_v1:619966-622658	y,y	n	1259	485.049	544.631	One 5' UTR intron	protein coding	11	armadillo-domain containing rhoptry protein, putative (ARO)	yes	yes	agree
PYYM_0717500	PyYM_07_v1:639101-639742	-	n	642	80.0314	90.4635	Alternative Start / Stop	protein coding	1	coatomer subunit zeta, putative	no	yes	not in NSM
PYYM_0721300	PyYM_07_v1:789566-790322	y	n	693	231.919	259.123	One 5' intron	protein coding	1	CGI-141 protein homolog, putative	yes	no	YM has none
PYYM_0802600	PyYM_08_v1:96236-96719	y	n	300	3.96758	4.57047	incorrect intron size	protein coding	2	fam-a protein, pseudogene	yes	yes	low coverage from NSM
PYYM_0802700	PyYM_08_v1:98940-101270	y	y	2237	178.65	136.622	Missing one 3' UTR intron, possible longer coding	protein coding	1	conserved Plasmodium protein, unknown function	yes	yes	agree
PYYM_0802800	PyYM_08_v1:102258-103741	y,y	n	676	1575.25	1351.11	Two 5' UTR introns, Intron 2 alt splicing	protein coding	2	conserved Plasmodium protein, unknown function	yes	yes	agree
PYYM_0804600	PyYM_08_v1:189679-195966	y	n	6288	104.174	95.4932	new ORF	protein coding	1	conserved Plasmodium protein, unknown function	yes	yes	agree
PYYM_0808600	PyYM_08_v1:354496-355833	y,y	n	702	103.287	113.983	Two 5' UTR introns	protein coding	5	EKC/KEOPS complex subunit BUD32, putative (BUD32)	yes	yes	agree
PYYM_0810600	PyYM_08_v1:446852-447780	y	n	399	2600.06	2559.66	one 3' UTR intron, 3' 5' extension	protein coding	4	40S ribosomal protein S11, putative (RPS11)	yes	yes	agree
PYYM_0811200	PyYM_08_v1:485968-486846	y	n	753	228.017	214.606	one 5' UTR intron	protein coding	2	proteasome subunit alpha type-3, putative	yes	yes	agree
PYYM_0811600	PyYM_08_v1:494547-498872	-	n	4326	5.38824	4.73166	two new	protein coding	1	conserved Plasmodium protein, unknown function	no	yes	low coverage from NSM
PYYM_0813800	PyYM_08_v1:570038-573176	y	n	2682	86.6559	89.1879	One 5' UTR intron	protein coding	3	conserved Plasmodium protein, unknown function	yes	yes	agree
PYYM_0814400	PyYM_08_v1:598761-606251	-	n	7491	111.875	103.77	two new	protein coding	1	conserved Plasmodium protein, unknown function	yes	yes	agree
PYYM_0815000	PyYM_08_v1:621796-624885	y,y	n	2474	101.468	152.174	possible 5' UTR introns	protein coding	2	DNA primase large subunit, putative	yes	yes	few reads
PYYM_0815100	PyYM_08_v1:625920-628579	y	n	933	44.8639	42.8285	3' 5' extension, exon Skipping	protein coding	13	phosphatidylinositol N-acetylglucosaminyltransferase, putative	yes/no	yes	few reads in NSM
PYYM_0817800	PyYM_08_v1:714909-715387	y	n	216	147.866	184.088	Two 5' UTR introns	protein coding	2	conserved Plasmodium protein, unknown function	yes	yes	agree
PYYM_0821100	PyYM_08_v1:830126-831910	-	n	1785	14.3366	22.0568	two new	protein coding	1	N-glycosylase/DNA lyase, putative (OGG1)	no	yes	not in NSM	1
PYYM_0821300	PyYM_08_v1:835379-836392	y	n	1014	18.8793	21.4422	missing an intron, possible read through	protein coding	1	conserved Plasmodium protein, unknown function	yes	yes	agree
PYYM_0822100	PyYM_08_v1:864478-867893	y	y	565	1498.37	1480.8	Overlapping sense and antisense	protein coding	6	cytochrome b5, putative	yes	yes	YM has one 3' UTR with GT-AG	1
PYYM_0822600	PyYM_08_v1:886308-889429	y	n	2515	68.301	71.5341	alt splicing intron 1, early stop?	protein coding	4	conserved Plasmodium protein, unknown function	yes	yes	agree
PYYM_0826400	PyYM_08_v1:1025849-1027099	y	n	1251	1834.65	1431.74	one 5' UTR intron	protein coding	1	phosphoglycerate kinase, putative (PGK)	yes	yes	agree
PYYM_0826500	PyYM_08_v1:1028252-1030564	y	n	1984	144.949	128.905	5' UTR intron	protein coding	1	glutamine synthetase, putative	yes	yes	agree
PYYM_0826600	PyYM_08_v1:1031466-1034346	y	n	1205	182.836	202.383	possible 5' UTR intron, alt splicing	protein coding	10	pre-mRNA splicing factor, putative	yes	no	NSM few reads
PYYM_0828700	PyYM_08_v1:1118816-1119568	y	y	292	198.948	205.157	alt splicing, intron 1	protein coding	5	telomeric repeat binding factor 1, putative	yes	no	YM has the large one
PYYM_0829000	PyYM_08_v1:1126108-1127790	y	y	1071	79.648	86.4164	antisense with 1 intron	protein coding	3	methyltransferase, putative	yes	yes	agree
PYYM_0829500	PyYM_08_v1:1139090-1141044	y	n	1855	520.992	583.08	one 5' UTR intron	protein coding	1	histone deacetylase, putative (HDAC1)	yes	yes	agree
PYYM_0829800	PyYM_08_v1:1152240-1156834	y	n	3954	21.0721	22.0201	one 5' UTR alternative intron	protein coding	4	protein kinase, putative	yes	yes	agree
PYYM_0829900	PyYM_08_v1:1157979-1166804	-	n	8826	31.9281	30.7709	Alternative Start / Stop	protein coding	1	protein kinase, putative	no	yes	not in NSM	1
PYYM_0830700	PyYM_08_v1:1202667-1204687	y,y	n	1602	124.625	113.215	possible 5' UTR intron	protein coding	3	replication termination factor, putative	yes	no	not in YM	1
PYYM_0831400	PyYM_08_v1:1229785-1232461	y	y	2189	137.435	136.202	Incorrect intron size	protein coding	2	conserved Plasmodium protein, unknown function	yes	yes	both confrim incorrect intron size
PYYM_0833200	PyYM_08_v1:1277514-1284993	y,y	n	5213	2100.96	1882.26	Two 5' UTR introns	protein coding	10	high molecular weight rhoptry protein 2, putative (RhopH2)	yes	yes	but YM has additional alt larger intron too
PYYM_0833400	PyYM_08_v1:1285995-1287306	y	n	950	220.423	226.672	alt 5' UTR intron	protein coding	2	conserved Plasmodium protein, unknown function	yes	yes	agree
PYYM_0833500	PyYM_08_v1:1288665-1289699	-	n	1035	11.9794	15.0456	two new	protein coding	1	conserved Plasmodium protein, unknown function	yes/no	yes	a few reads from NSM
PYYM_0834300	PyYM_08_v1:1314449-1318434	y	n	3876	42.6085	45.5581	one 5' UTR intron	protein coding	2	diacylglycerol kinase, putative	yes	yes	agree
PYYM_0834900	PyYM_08_v1:1348419-1350860	y,y	y	2442	16.166	21.7374	Overlapping sense and antisense, two introns	protein coding	1	elongation factor Tu, putative	yes	yes	agree
PYYM_0835200	PyYM_08_v1:1357583-1358686	y,y	n	1104	28.7506	41.5174	antisense with 2 introns	protein coding	1	conserved Plasmodium protein, unknown function	yes/no	yes	a few reads from NSM
PYYM_0835300	PyYM_08_v1:1359696-1363168	y,y	n,n	1754	261.005	262.477	one 5 UTR alt intron; one 3' UTR intron	protein coding	4	conserved Plasmodium protein, unknown function	yes	yes	3' UTR confirmed in both; 5' UTR few reads
PYYM_0835500	PyYM_08_v1:1365610-1366472	y	n	753	5.53248	5.33265	one 5' UTR intron	protein coding	2	conserved protein, unknown function	yes	yes	agree
PYYM_0835700	PyYM_08_v1:1369844-1370901	y	n	975	577.269	570.239	one 5' UTR intron	protein coding	1	proteasome precursor, putative	yes	yes	YM also has a second 5' UTR intron with GT-AG
PYYM_0835900	PyYM_08_v1:1375262-1376420	y	n	306	342.625	385.673	one 5' UTR intron	protein coding	5	conserved Plasmodium protein, unknown function	yes	yes	agree
PYYM_0836400	PyYM_08_v1:1388098-1392270	y,y	n	3134	102.155	111.148	two 3' UTR introns or merged two genes into one	protein coding	6	zinc finger protein, putative	yes	yes	YM also has a 5' UTR with few reads (No GT-AG)
PYYM_0836500	PyYM_08_v1:1393154-1393995	y,y	y	666	61.6584	77.0568	Overlapping sense and antisense, two introns	protein coding	2	apicoplast ribosomal protein S6, putative (RPS6)	yes	yes	agree
PYYM_0836800	PyYM_08_v1:1405883-1406632	-	n	750	8.72868	3.52579	two new	protein coding	1	conserved Plasmodium protein, unknown function	yes/no	yes	a few reads in NSM
PYYM_0838000	PyYM_08_v1:1439787-1443405	y	n	3519	58.2267	54.0965	one 5' UTR intron	protein coding	1	DNA excision-repair helicase, putative	yes	yes	overlapping transcripts
PYYM_0839400	PyYM_08_v1:1475346-1480858	y	y	4131	79.5245	85.5155	one incorrect intron size	protein coding	9	cytoadherence linked asexual protein 9 (CLAG9)	yes	yes	agree
PYYM_0902400	PyYM_09_v1:92448-99168	y	y	6300	41.7112	40.2154	intron 1 alt splicing	protein coding	5	conserved Plasmodium protein, unknown function	yes	yes	agree
PYYM_0902800	PyYM_09_v1:106164-114728	y,y	y	8565	67.794	62.6967	antisense with two alt introns	protein coding	1	tubulin--tyrosine ligase, putative	no	yes	not in NSM	1	1
PYYM_0906800	PyYM_09_v1:255995-259621	y	n	3627	67.0562	60.3779	Alternative Start / Stop	protein coding	1	transcription factor with AP2 domain(s), putative (AP2-O)	yes/no	yes	NSM has a different size intron
PYYM_0907500	PyYM_09_v1:274087-276015	y	y	1132	54.1368	71.0887	intron possible read through	protein coding	2	coproporphyrinogen oxidase, putative	yes	yes	introns are correct
PYYM_0907600	PyYM_09_v1:276492-281749	-	n	4530	22.1589	24.0631	3' 5' extension	protein coding	3	conserved Plasmodium protein, unknown function	yes	yes	agree
PYYM_0909700	PyYM_09_v1:372090-373533	y,y	n	1041	251.166	285.913	Two 5' UTR introns, one alt spliced	protein coding	2	conserved Plasmodium protein, unknown function	yes	yes	agree
PYYM_0911100	PyYM_09_v1:442165-446324	y	n	3717	346.388	380.391	one 5' UTR intron	protein coding	1	protein phosphatase 2C, putative	yes	yes	agree
PYYM_0913400	PyYM_09_v1:534828-537298	y	y	2001	26.0242	33.5761	one alt intron	protein coding	5	conserved Plasmodium protein, unknown function	yes/no	yes	a few reads in both
PYYM_0915400	PyYM_09_v1:619493-622404	y	n	2476	1004.54	884.925	one 5' UTR intron	protein coding	1	heat shock protein hsp70 homologue, putative (UIS24)	yes	yes	agree
PYYM_0916500	PyYM_09_v1:661158-661757	-	n	600	36.5348	37.5431	Alternative Start / Stop	protein coding	1	glycine cleavage system H protein, putative	yes/no	yes	a few reads in both
PYYM_0918100	PyYM_09_v1:714871-716749	y	n	1008	16.7284	16.0316	one alt intron	protein coding	5	conserved Plasmodium protein, unknown function, fragment	yes	yes	agree
PYYM_0918500	PyYM_09_v1:726655-728463	y	y	1533	24.7165	27.9186	Alternative splicing intron, 3' 5' extension	protein coding	2	armadillo repeat protein PF16 (PF16)	yes	yes	agree
PYYM_0918900	PyYM_09_v1:744924-746276	y	n	1353	306.073	329.068	one 5' UTR intron	protein coding	1	26S protease regulatory subunit 6a, putative (RPT5)	yes	yes	agree
PYYM_0920200	PyYM_09_v1:787066-788262	-	n	1197	828.568	780.154	Alternative Start / Stop	protein coding	1	parasitophorous vacuolar protein 1, putative (PV1)	yes	yes	agree
PYYM_0921700	PyYM_09_v1:829501-833548	y	y	1256	54.961	45.7122	One 5' UTR intron; possible longer coding	protein coding	5	conserved Plasmodium protein, unknown function	yes	yes	agree
PYYM_0922200	PyYM_09_v1:852261-854310	y	n	900	179.753	191.089	one 5' UTR intron	protein coding	10	CRAL/TRIO domain-containing protein, putative	yes	yes	NSM has another intron in 3'
PYYM_0923100	PyYM_09_v1:881889-887317	y	n	2655	321.746	370.834	One 5' UTR intron	protein coding	19	conserved Plasmodium protein, unknown function	yes	yes	agree
PYYM_0924600	PyYM_09_v1:936009-938362	y	n	2153	139.384	140.218	one 5' UTR intron, possible alt; possible read through	protein coding	1	conserved Plasmodium protein, unknown function	yes	yes	agree
PYYM_0926200	PyYM_09_v1:986430-991517	y	y	4922	199.451	182.042	Missing 1 coding intron, and one 5' UTR intron/alt	protein coding	1	conserved Plasmodium protein, unknown function	yes	yes/no	coding intron not in YM; 5' UTR intron present in YM
PYYM_0926300	PyYM_09_v1:992460-994228	y	n	1614	520.837	579.379	one 5' UTR intron	protein coding	2	translation elongation factor EF-1, subunit alpha, putative	yes	yes	agree
PYYM_0927200	PyYM_09_v1:1054441-1059549	-	n	5109	12.969	12.6329	two new	protein coding	1	conserved Plasmodium protein, unknown function	no	yes	not in NSM
PYYM_0930500	PyYM_09_v1:1178669-1179625	y	n	957	47.3664	61.8129	one 5' UTR intron	protein coding	1	acyl-CoA-binding protein, putative	yes	yes	agree
PYYM_0931600	PyYM_09_v1:1215461-1218632	y,y	n	2963	68.2304	67.1288	alt 5' UTR introns	protein coding	1	DNA mismatch repair protein MLH, putative	yes	yes	agree
PYYM_0931700	PyYM_09_v1:1220525-1222810	y,y,y	n	1310	1694.56	1520.98	alt 5' UTR introns (possible 3)	protein coding	2	GTP-binding nuclear protein, putative	yes	yes	agree
PYYM_0932000	PyYM_09_v1:1226842-1227876	y,y,y	n	1035	118.357	147.712	two new	protein coding	1	conserved Plasmodium protein, unknown function	no	yes	YM has three alt introns
PYYM_0932800	PyYM_09_v1:1260063-1262381	y	n	2319	13.9866	14.7816	Alternative Start / Stop	protein coding	1	oligosaccharyl transferase STT3 subunit, putative	no	yes	YM has a 5' UTR intron
PYYM_0932900	PyYM_09_v1:1262568-1264987	y	n	2209	232.235	226.756	one 5' UTR intron	protein coding	1	folate/biopterin transporter, putative	yes	yes	agree
PYYM_0933300	PyYM_09_v1:1273692-1278925	y	n	4820	65.6173	70.0265	one 3' UTR intron	protein coding	1	serine esterase, putative	yes	yes	agree; there is also an antisense intron
PYYM_0934400	PyYM_09_v1:1315929-1319126	y	n	2124	219.44	217.503	Two 5' UTR alt introns, and one internal alt intron	protein coding	9	serine/threonine protein kinase, putative (CLK3)	yes	yes	agree
PYYM_0935500	PyYM_09_v1:1346064-1351570	y	n	5378	58.7469	53.0223	one 5' UTR intron, possible read through	protein coding	1	GTP-binding protein, putative	yes	yes	agree
PYYM_0935900	PyYM_09_v1:1361628-1362293	y	n	666	471.672	472.635	Alternative Start / Stop	protein coding	1	protein tyrosine phosphatase, putative (PRL)	yes	yes	agree
PYYM_0936400	PyYM_09_v1:1390885-1393583	y	n	2430	48.0461	58.0787	one 5' UTR intron	protein coding	1	conserved Plasmodium protein, unknown function	yes	no	NSM only 4 reads
PYYM_0937300	PyYM_09_v1:1418299-1420569	y	n	2271	48.1316	44.0314	new ORF	protein coding	1	conserved Plasmodium protein, unknown function	no	yes	YM has 1 alt intron
PYYM_0937500	PyYM_09_v1:1426230-1427006	y,y	y,n	421	187.094	192.914	one 5' UTR intron, possible longer coding; another 3' alt intron	protein coding	1	acylphosphatase, putative	yes	yes	agree
PYYM_0937800	PyYM_09_v1:1431629-1433746	y	y	2011	89.4784	87.6324	one 3' UTR intron at stop codon; possible longer coding	protein coding	1	conserved Plasmodium protein, unknown function	yes	yes	agree
PYYM_0938900	PyYM_09_v1:1471333-1473408	y	n	2076	56.7616	68.3589	two new	protein coding	1	conserved Plasmodium protein, unknown function	yes	yes	agree
PYYM_0940000	PyYM_09_v1:1503243-1505260	y	n	1869	3289.46	3196.23	one 5' UTR intron, possible read through	protein coding	1	endoplasmic reticulum-resident calcium binding protein, putative	yes	yes	agree
PYYM_0941500	PyYM_09_v1:1576381-1577316	y	n	399	101.178	115.121	one 5' UTR intron	protein coding	4	U6 snRNA-associated Sm-like protein LSm4, putative (LSM4)	yes	yes	agree
PYYM_0942700	PyYM_09_v1:1615593-1617702	y	y	828	459.89	500.102	incorrect size of intron 2; 3' 5' extension	protein coding	9	conserved Plasmodium protein, unknown function	yes	yes	agree
PYYM_0942800	PyYM_09_v1:1618955-1621538	y,y	n	2285	144.79	165.376	alt 5' UTR introns	protein coding	1	conserved protein, unknown function	yes	yes	Also antisense with many interanl spliced introns and one 3' UTR in YM
PYYM_0943000	PyYM_09_v1:1626304-1627277	y,y	y	732	148.184	140.701	two 3' UTR introns at stop codon; possible longer coding	protein coding	1	caltractin (centrin), putative (CEN4)	yes	yes	agree
PYYM_0943600	PyYM_09_v1:1646910-1650107	-	y	3198	15.353	14.5775	two new	protein coding	1	calcium/calmodulin-dependent protein kinase, putative	no	yes	low coverage from NSM
PYYM_0943800	PyYM_09_v1:1658056-1659244	y	n	561	167.968	172.658	one 5' UTR intron	protein coding	6	RNA polymerase subunit, putative	yes	yes	agree
PYYM_0945000	PyYM_09_v1:1706925-1710487	y	y	1758	130.899	140	Exon Skipping	protein coding	13	CPW-WPC family protein, putative	no	yes	few reads in both
PYYM_1004000	PyYM_10_v1:172229-173479	-	y	1251	249.124	313.936	two new	protein coding	1	6-cysteine protein (P41)	yes	yes	agree
PYYM_1004300	PyYM_10_v1:185507-189198	y	n	2153	43.3052	61.1062	Possible 5' UTR intron	protein coding	9	ag-1 blood stage membrane protein homologue	yes	yes	agree
PYYM_1005100	PyYM_10_v1:230580-232951	y,y	y/n	2039	339.572	366.533	Two 5' UTR introns, possible longer coding, read through	protein coding	1	conserved Plasmodium protein, unknown function	yes	yes/no	two 5' UTR agree
PYYM_1007100	PyYM_10_v1:297938-302365	y	y	4237	43.041	42.1986	antisense with an alt spliced intron	protein coding	1	conserved Plasmodium protein, unknown function	yes	no	possible poly
PYYM_1007300	PyYM_10_v1:304950-307366	y	y	1933	115.591	113.422	Possible read throughs of the introns	protein coding	5	zinc-finger, RAN binding protein, putative	yes	yes	agree
PYYM_1007500	PyYM_10_v1:311182-312624	y	y	1443	102.695	121.219	Alternative Start / Stop	protein coding	1	flap endonuclease 1, putative (FEN1)	yes	yes	NSM has 1 alt intron
PYYM_1008600	PyYM_10_v1:351589-357607	y	n	4103	94.9333	108.513	antisense with 1 alt small intron	protein coding	1	replication protein A1, putative (RPA1)	yes	yes	agree
PYYM_1009000	PyYM_10_v1:363862-366016	y	y	1983	29.7619	44.7959	alt spliced intron; 3' 5' extension	protein coding	2	conserved Plasmodium protein, unknown function	yes	yes	agree
PYYM_1009600	PyYM_10_v1:378633-380973	y	n	1758	211.419	233.303	possible 5' UTR intron/alt	protein coding	3	conserved Plasmodium protein, unknown function	yes	yes	agree
PYYM_1010200	PyYM_10_v1:401448-406763	-	n	5316	64.3351	70.6352	two new	protein coding	1	conserved Plasmodium protein, unknown function	no	yes	few reads from NSM
PYYM_1010500	PyYM_10_v1:417926-418870	y	y	945	35.7922	40.9373	new ORF	protein coding	1	conserved Plasmodium protein, unknown function	no	yes	YM also has 1 alt intron
PYYM_1010700	PyYM_10_v1:422542-427470	y	n	3516	139.539	130.762	Possible exon 1 read through	protein coding	9	conserved Plasmodium protein, unknown function	yes	yes	agree
PYYM_1011400	PyYM_10_v1:456957-458919	y	n	1585	53.2077	51.6122	one 5' UTR intron, possible read through	protein coding	1	cytochrome c oxidase assembly protein, putative	yes	yes	agree
PYYM_1017600	PyYM_10_v1:718959-720855	-	n	876	113.57	103.417	3' 5' extension	protein coding	8	peptide chain release factor 1, putative	yes	yes	agree
PYYM_1018400	PyYM_10_v1:749891-751168	y	n	978	63.883	44.7391	missing two 5' alt introns; possible logner coding	protein coding	1	conserved Plasmodium protein, unknown function	yes	yes	agree
PYYM_1020700	PyYM_10_v1:833020-835233	y	n	915	73.4978	73.4272	One 5' UTR intron	protein coding	7	conserved Plasmodium protein, unknown function	yes	yes	agree
PYYM_1021000	PyYM_10_v1:840799-842107	y	n	855	2400.39	2138.15	One 3' UTR intron, possible read through	protein coding	3	60S ribosomal protein L7-3, putative	yes	yes	agree
PYYM_1021500	PyYM_10_v1:864545-868396	-	n	3690	3.41384	4.08741	3' 5' extension	protein coding	2	conserved Plasmodium protein, unknown function	no	yes	few reads from NSM
PYYM_1022900	PyYM_10_v1:917187-919318	y,y	n	1776	67.195	74.8269	two 5' UTR introns	protein coding	1	mitochondrial ribosomal protein L21 precursor, putative	yes	yes	agree
PYYM_1023500	PyYM_10_v1:928229-929649	y	n	864	47.0691	49.9895	One 3' UTR intron	protein coding	5	RNA polymerase subunit, putative	yes	yes	agree
PYYM_1027600	PyYM_10_v1:1084208-1097705	y,y	y	12641	132.306	105.72	Missing 2 internal introns; could be alt	protein coding	3	NOT family protein, putative	yes	yes	agree
PYYM_1028400	PyYM_10_v1:1125451-1129769	-	n	1953	18.4361	13.7906	3' 5' extension	protein coding	15	conserved Plasmodium protein, unknown function	no	yes	few reads in both
PYYM_1030300	PyYM_10_v1:1197581-1204795	y	n	6570	78.9559	71.715	One 5' UTR intron	protein coding	5	atypical protein kinase, ABC-1 family, putative	yes	yes	agree
PYYM_1030500	PyYM_10_v1:1210041-1210700	y	n	660	1499.87	1467.45	One 5' UTR intron	protein coding	1	60S ribosomal protein L10, putative	no	yes	low coverage from NSM
PYYM_1031100	PyYM_10_v1:1232318-1237269	-	n	3249	53.1209	51.0643	3' 5' extension	protein coding	11	conserved Plasmodium protein, unknown function	yes	yes	agree
PYYM_1031500	PyYM_10_v1:1244720-1246878	y,y	n	918	392.691	374.549	two 5' UTR introns/alt	protein coding	4	conserved Plasmodium protein, unknown function	yes	yes/no	one confirmed, one alt missed due to low coverage?
PYYM_1032200	PyYM_10_v1:1266705-1269158	y,y,y,y	n	2049	74.9832	82.7021	One 5' UTR intron	protein coding	2	actin II	yes	yes	agree
PYYM_1033700	PyYM_10_v1:1330842-1333092	-	n	1854	98.601	116.956	3' 5' extension	protein coding	4	ribosome maturation protein SBDS, putative	yes	yes	agree
PYYM_1033800	PyYM_10_v1:1334696-1336149	-	n	522	44.6543	49.7198	3' 5' extension	protein coding	7	conserved Plasmodium protein, unknown function	yes	yes	agree
PYYM_1035100	PyYM_10_v1:1389903-1393308	y	n	3087	27.633	37.2148	One 3' UTR intron	protein coding	3	conserved Plasmodium protein, unknown function	yes	yes	NSM has a second 3' UTR intron
PYYM_1036000	PyYM_10_v1:1436343-1437375	y	n	660	3125.37	2848.08	One 5' UTR intron	protein coding	2	40S ribosomal protein S8e, putative	yes	yes	agree
PYYM_1036500	PyYM_10_v1:1458691-1460043	y	n	1353	3620.82	3634.95	One 5' UTR intron	protein coding	1	plasmepsin IV (PM4)	yes	yes	agree
PYYM_1037200	PyYM_10_v1:1482712-1484085	y,y	y	987	377.509	356.565	Missing alt coding introns	protein coding	2	fibrillarin, putative (NOP1)	yes	no	reads from NSM2
PYYM_1037500	PyYM_10_v1:1494942-1496470	y	n	852	671.625	719.596	One 5' UTR intron	protein coding	3	glideosome associated protein with multiple membrane spans 3, putative (GAPM3)	yes	yes	agree
PYYM_1038600	PyYM_10_v1:1541932-1543578	y	y	1647	24.3306	28.1269	two new	protein coding	1	conserved Plasmodium protein, unknown function	no	yes	few reads from NSM
PYYM_1041000	PyYM_10_v1:1615785-1621163	-	y	5379	32.9894	35.3045	two new	protein coding	1	conserved Plasmodium protein, unknown function	no	yes	few reads from NSM
PYYM_1104200	PyYM_11_v1:152587-154487	y	n	1662	44.9397	50.5014	One 5' UTR intron	protein coding	2	conserved Plasmodium protein, unknown function	yes	yes	agree
PYYM_1106300	PyYM_11_v1:221381-223580	y	n	987	140.017	130.449	Possible alt 3' UTR intron	protein coding	6	conserved Plasmodium protein, unknown function	yes	no	few reads in NSM
PYYM_1107300	PyYM_11_v1:272929-276648	-	n	3720	27.5971	23.6422	Alternative Start / Stop	protein coding	1	DNA mismatch repair protein MSH6, putative (MSH6)	no	yes	not in NSM	1
PYYM_1107600	PyYM_11_v1:286818-287015	y	y	198	567.585	595.546	missing 1 internal alt intron, Alternative Start / Stop	protein coding	1	small ubiquitin-related modifier, putative (SUMO)	yes	yes	agree
PYYM_1108700	PyYM_11_v1:319903-322858	y	n	2441	204.321	197.883	one 5' UTR intron, possible a new gene	protein coding	1	rhomboid protease, putative (ROM4)	yes	yes/no	1 read from YM
PYYM_1109000	PyYM_11_v1:330983-332779	y	n	1797	53.8174	70.1975	Alternative Start / Stop	protein coding	1	subtilisin-like protease 3, putative (SUB3)	yes	yes	agree
PYYM_1109200	PyYM_11_v1:338229-338687	y	n	459	15.1269	16.6432	Alternative Start / Stop	protein coding	1	conserved Plasmodium protein, unknown function	yes	yes	agree
PYYM_1109400	PyYM_11_v1:344848-347274	y	n	2272	111.836	111.816	one 5' UTR intron, possible read through	protein coding	1	cell differentiation protein, putative (CAF40)	yes	yes	agree
PYYM_1109900	PyYM_11_v1:361744-366939	y	n	5196	12.8091	11.724	new ORF	protein coding	1	SET domain protein, putative	yes/no	yes	NSM has two internal introns
PYYM_1110200	PyYM_11_v1:373671-377198	y	n	2201	54.1168	46.4839	Possible 5' UTR intron	protein coding	4	transcription factor IIb, putative	yes	no	no reads from YM
PYYM_1110300	PyYM_11_v1:377407-384483	-	n	7077	11.4929	9.86721	new ORF	protein coding	1	guanidine nucleotide exchange factor, putative	yes	yes	agree
PYYM_1110600	PyYM_11_v1:392718-394301	y	n	1459	144.345	147.883	one 3' UTR intron, possible read through	protein coding	1	single-stranded DNA-binding protein, putative (SSB)	yes	yes	agree
PYYM_1111100	PyYM_11_v1:417078-418343	y,y	y	1100	118.857	122.548	alt spliced intron, possible longer coding	protein coding	2	conserved Plasmodium protein, unknown function	yes	yes	YM has 2 reads matching the predicted intron so it alt
PYYM_1112700	PyYM_11_v1:487608-488488	y	n	726	1711.37	1866.46	one 5' UTR intron	protein coding	1	translationally-controlled tumor protein homolog, putative (TCTP)	yes	yes	agree, YM has another one
PYYM_1112800	PyYM_11_v1:489219-489767	y	n	369	85.4804	93.4265	One 5' UTR intron	protein coding	2	conserved Plasmodium protein, unknown function	yes	no	not in YM
PYYM_1113600	PyYM_11_v1:544043-545932	-	n	1890	0.682256	0.725471	Alternative Start / Stop	protein coding	1	conserved Plasmodium protein, unknown function	no	yes	few reads from NSM
PYYM_1113700	PyYM_11_v1:546663-547901	y,y	n	1239	203.89	223.898	two intron possible read through	protein coding	5	prefoldin subunit, putative	yes	yes	agree
PYYM_1114300	PyYM_11_v1:556832-564422	y,y,y	n	2997	106.319	102.117	Possible three 5' introns	protein coding	4	conserved Plasmodium protein, unknown function	yes	yes	agree
PYYM_1115000	PyYM_11_v1:581392-588561	y	n	6756	31.5069	34.5887	One 5' UTR intron	protein coding	4	conserved Plasmodium protein, unknown function	no	yes	not in NSM	1
PYYM_1115100	PyYM_11_v1:589115-590553	y	n	923	7920.6	7677.03	one 5' UTR intron	protein coding	1	purine nucleoside phosphorylase, putative (PNP)	yes	yes	agree
PYYM_1115700	PyYM_11_v1:604611-605494	y	n	747	28.5485	31.7284	new ORF and longer coding, overlapping transcripts	protein coding	2	conserved Plasmodium protein, unknown function	yes	yes	agree
PYYM_1116200	PyYM_11_v1:622092-623298	y	n	606	106.882	114.908	One 3' UTR intron	protein coding	5	conserved Plasmodium protein, unknown function	yes	yes	agree
PYYM_1117300	PyYM_11_v1:664567-669502	y	n	3453	47.943	50.0896	One 5' UTR intron	protein coding	10	conserved Plasmodium protein, unknown function	yes	yes	NSM has a second 5' UTR intron
PYYM_1117400	PyYM_11_v1:670943-673341	y,y	n	1735	2018.92	2110.07	alt 5' UTR introns	protein coding	1	glideosome-associated protein 40, putative (GAP40)	yes	yes	but few reads in both
PYYM_1117600	PyYM_11_v1:676524-679252	y,y	n	2383	131.364	125.753	one alt 5' UTR intron	protein coding	1	nif-like protein, putative	yes	yes/no	the 3' UTR intron not match; YM is alt
PYYM_1118800	PyYM_11_v1:723631-725383	y	n	1347	1543.07	1796.99	One 5' UTR intron	protein coding	4	conserved Plasmodium protein, unknown function	yes	yes	agree
PYYM_1119400	PyYM_11_v1:743925-745023	y	n	839	353.528	328.297	one 5' UTR intron	protein coding	1	conserved Plasmodium protein, unknown function	yes	yes	agree
PYYM_1119500	PyYM_11_v1:747286-747917	y	n	447	3437.24	3170.19	One 5' UTR intron	protein coding	2	ribosomal protein L27a, putative	yes	yes	agree
PYYM_1120300	PyYM_11_v1:774334-775591	y,y	n	987	20.3002	21.0365	Two 5' UTR introns	protein coding	3	conserved Plasmodium protein, unknown function	yes	yes	agree
PYYM_1120700	PyYM_11_v1:796419-801395	y	n	4855	127.369	117.48	one 5' UTR intron	protein coding	1	acyl-CoA synthetase, putative	yes	yes	agree
PYYM_1121300	PyYM_11_v1:819927-820448	y	n	387	133.534	150.577	One 5' UTR intron	protein coding	2	conserved Plasmodium protein, unknown function	yes	yes/no	possible read through in YM
PYYM_1122300	PyYM_11_v1:839311-843204	-	n	3894	45.7994	53.3959	two new	protein coding	1	conserved Plasmodium protein, unknown function	yes	yes	agree
PYYM_1123000	PyYM_11_v1:865741-866527	y	n	558	1383.14	1217.21	One 5' UTR intron	protein coding	3	nascent polypeptide associated complex alpha chain, putative	yes	yes	agree
PYYM_1125100	PyYM_11_v1:948055-949393	y	n	1178	79.2856	82.7082	one 5' UTR intron, through start	protein coding	1	ribonuclease H2 subunit A, putative	yes	no	NMS has two reads
PYYM_1125400	PyYM_11_v1:954364-957710	y,y	n	1343	100.971	112.562	two 3' UTR introns	protein coding	3	conserved Plasmodium protein, unknown function	yes	yes/no	YM has a thrid 3' UTR intron
PYYM_1125700	PyYM_11_v1:963390-963875	y,y	n	353	154.134	176.157	alt 3' UTR introns; possible longer coding	protein coding	1	anaphase-promoting complex subunit, putative	yes	yes	agree
PYYM_1126100	PyYM_11_v1:986270-989236	y,y	y	1170	13.8187	15.6534	Two 3' UTR introns	protein coding	9	conserved Plasmodium protein, unknown function	yes/no	yes	low coverage from YM
PYYM_1126500	PyYM_11_v1:997821-1001297	-	n	3477	23.9059	23.6607	new ORF	protein coding	1	DNA polymerase 1, putative	no	yes	not in NSM	1
PYYM_1127700	PyYM_11_v1:1037915-1038352	y	n	438	13.1347	14.5343	Possible 5' UTR intron	protein coding	1	conserved Plasmodium protein, unknown function	yes	yes	agree
PYYM_1129800	PyYM_11_v1:1135431-1137551	-	n	2121	17.1162	19.0706	Alternative Start / Stop	protein coding	1	glutamyl-tRNA(Gln) amidotransferase subunit B, putative	yes	yes	agree
PYYM_1130100	PyYM_11_v1:1143767-1145846	y	n	1891	305.044	327.607	one 5' UTR intron	protein coding	1	DnaJ protein, putative	yes	yes	YM has more read-throughs
PYYM_1132800	PyYM_11_v1:1261379-1262500	y	n	726	682.987	720.779	One 5' UTR intron	protein coding	4	proteasome subunit alpha type-7, putative	yes	yes	agree
PYYM_1133200	PyYM_11_v1:1272075-1276054	y	n	3461	114.175	113.673	antisense with intron	protein coding	2	methyltransferase, putative	yes	yes	agree
PYYM_1133400	PyYM_11_v1:1281017-1283469	y	n	2002	130.443	159.593	One 5' UTR intron	protein coding	2	adenylosuccinate synthetase, putative	yes	yes	agree
PYYM_1134400	PyYM_11_v1:1309531-1313064	-	n	3534	46.0022	36.1935	Alternative Start / Stop	protein coding	1	NLI interacting factor-like phosphatase, putative (NIF3)	yes	yes	agree
PYYM_1137100	PyYM_11_v1:1416015-1416948	y	n	411	127.426	154.891	One 5' UTR intron	protein coding	3	conserved Plasmodium protein, unknown function	yes	yes	agree
PYYM_1137400	PyYM_11_v1:1425032-1425493	y	n	462	418.657	348.721	One 5' UTR intron	protein coding	1	HVA22-like protein, putative	yes	yes	agree
PYYM_1137500	PyYM_11_v1:1429352-1429807	y	n	456	1800.42	1734.11	5' UTR intron alt splicing, three forms	protein coding	1	40S ribosomal protein S15, putative (RPS15)	yes	yes	agree
PYYM_1138300	PyYM_11_v1:1462646-1472266	-	n	9621	2.58773	3.24731	Alternative Start / Stop	protein coding	1	conserved Plasmodium protein, unknown function	no	yes	not in NSM	1
PYYM_1139100	PyYM_11_v1:1491092-1502270	y	n	9048	4.12193	3.59368	One 5' UTR intron	protein coding	14	guanylyl cyclase beta (GCbeta)	yes	no	not in YM	1
PYYM_1142600	PyYM_11_v1:1637912-1642533	y	n	4099	76.8654	77.9302	one 5' UTR intron, through start	protein coding	1	pre-mRNA-splicing factor ATP-dependent RNA helicase PRP16, putative (PRP16)	yes	yes/no	YM also has another 5' UTR intron
PYYM_1144700	PyYM_11_v1:1715367-1715816	y	n	450	403.371	447.471	One 5' UTR intron	protein coding	1	nucleoside diphosphate kinase b, putative	yes	yes	agree
PYYM_1145000	PyYM_11_v1:1722037-1725157	y	n	1373	230.368	213.979	One 5' UTR intron	protein coding	11	phosphatidyl serine syntase, putative	yes	yes	agree
PYYM_1145100	PyYM_11_v1:1728358-1731505	y	y	2431	345.405	290.043	One alt coding intron	protein coding	3	conserved Plasmodium protein, unknown function	yes	yes	agree
PYYM_1145200	PyYM_11_v1:1732204-1736134	y	n	863	482.661	537.5	One 5' UTR intron	protein coding	5	suppressor of kinetochore protein 1, putative	yes	yes	agree
PYYM_1146800	PyYM_11_v1:1778021-1778953	y	n	579	201.342	173.872	one 5' UTR intron	protein coding	1	mitochondrial import inner membrane translocase subunit Tim9, putative (TIM9)	yes	yes	agree
PYYM_1148600	PyYM_11_v1:1837160-1837992	y	n	501	1696.52	1354.72	One 5' UTR intron	protein coding	2	conserved rodent malaria protein, unknown function	yes	yes	agree
PYYM_1149000	PyYM_11_v1:1848914-1850213	y	n	810	5.26562	5.0783	One 3' UTR intron	protein coding	5	fam-a protein	yes	yes	agree
PYYM_1202700	PyYM_12_v1:96718-97953	y	n	819	14.8966	16.2633	Alternative Start / Stop	protein coding	5	fam-a protein	no	yes	not in NSM	1
PYYM_1203100	PyYM_12_v1:109460-114957	y,y,y,y	y	5096	73.4015	84.8765	Poassible 4 alt coding introns	protein coding	2	Plasmodium exported protein, unknown function	yes	yes/no	YM has different sizes
PYYM_1203400	PyYM_12_v1:125301-127284	y,y	y	1259	66.5538	57.668	two intron possible read through, longer coding	protein coding	3	conserved Plasmodium protein, unknown function	yes	yes	agree
PYYM_1204000	PyYM_12_v1:148339-149927	y	n	886	105.857	112.668	One 5' UTR intron	protein coding	4	conserved Plasmodium protein, unknown function	yes	yes	agree
PYYM_1205300	PyYM_12_v1:206540-207142	-	y	603	56.0923	69.5153	Alternative Start / Stop	protein coding	1	conserved Plasmodium protein, unknown function	no	yes	not in NSM	1	1
PYYM_1206900	PyYM_12_v1:253113-254885	y,y	n	857	113.717	101.874	Possible 5' alt introns	protein coding	5	CCR4-NOT transcription complex subunit 5, putative (NOT5)	yes	yes/no	two sizes in NSM, one in YM
PYYM_1207500	PyYM_12_v1:268320-269779	y,y	y	1307	81.7153	85.8182	alt spliced intron	protein coding	2	conserved Plasmodium protein, unknown function	yes	yes	two sizes of the intron
PYYM_1207700	PyYM_12_v1:274753-276455	y	n	657	329.273	364.922	One 5' UTR intron	protein coding	8	PPPDE peptidase, putative	yes/no	yes	alternative in YM
PYYM_1208600	PyYM_12_v1:303979-306516	-	y	2538	5.15879	4.78502	new ORF	protein coding	1	conserved Plasmodium protein, unknown function	no	yes	few reads from NSM
PYYM_1209000	PyYM_12_v1:334969-337045	y	n	1935	90.9052	98.2752	one 5' UTR intron	protein coding	1	endonuclease, putative	yes	yes	agree
PYYM_1211100	PyYM_12_v1:404199-405062	-	n	864	19.0572	22.1042	Alternative Start / Stop	protein coding	1	conserved Plasmodium protein, unknown function	no	yes	not in NSM	1
PYYM_1211600	PyYM_12_v1:418891-420543	y	y	1466	395.82	366.604	One 3' UTR alt spliced intron	protein coding	2	eukaryotic translation initiation factor 2, beta, putative	yes	yes	only one reads from YM
PYYM_1212800	PyYM_12_v1:450558-454848	y	n	4025	1895.34	1666.82	one 5' UTR intron	protein coding	1	QF122 antigen, putative	yes	yes/no	alt in YM
PYYM_1214800	PyYM_12_v1:532123-535276	y	n	2264	121.248	122.121	alt 3' intron at stop	protein coding	4	conserved Plasmodium protein, unknown function	yes	yes	agree
PYYM_1216000	PyYM_12_v1:596311-597312	y	n	1002	26.3318	26.8794	One 3' UTR intron	protein coding	1	FAD synthetase, putative	no	yes	few reads from NSM
PYYM_1216600	PyYM_12_v1:610793-613010	y	y	2016	490.868	443.175	one 5' UTR intron; possible longer coding	protein coding	1	heat shock protein 60, putative	yes	yes	alt in YM, but not in NSM
PYYM_1217400	PyYM_12_v1:641424-643406	y	n	1983	99.5897	111.422	Alternative Start / Stop	protein coding	1	U4/U6.U5 tri-snRNP-associated protein 1, putative (SART1)	yes/no	yes	different positions
PYYM_1218400	PyYM_12_v1:672355-680295	-	n	7833	9.53526	9.21495	3' 5' extension	protein coding	1	conserved Plasmodium protein, unknown function	no	yes	low coverage in NSM
PYYM_1220000	PyYM_12_v1:747865-752736	y	n	4872	18.4657	15.1974	Alternative Start / Stop	protein coding	1	conserved Plasmodium protein, unknown function	yes	yes	agree
PYYM_1220900	PyYM_12_v1:788656-790651	y	n	1742	163.085	142.723	one 3' UTR intron	protein coding	1	CPW-WPC family protein, putative	yes	yes	agree; more read throughs in YM
PYYM_1223500	PyYM_12_v1:895073-901394	-	y	6322	28.1492	24.3994	new ORF	protein coding	1	conserved Plasmodium protein, unknown function	yes	yes	agree
PYYM_1224000	PyYM_12_v1:912889-913608	y	n	720	71.6369	74.6782	two new	protein coding	1	conserved Plasmodium protein, unknown function	no	yes	not in NSM	1
PYYM_1224100	PyYM_12_v1:914449-915411	-	n	963	46.4532	45.5623	Alternative Start / Stop	protein coding	1	conserved Plasmodium protein, unknown function	no	yes	not in NSM	1
PYYM_1224300	PyYM_12_v1:918639-922127	y	y	3489	46.2828	47.4956	two new	protein coding	1	cell division cycle ATPase, putative	yes	yes	agree
PYYM_1225100	PyYM_12_v1:942955-944106	y	n	720	118.063	149.9	Possible alt spliced 5' UTR intron	protein coding	2	ubiquitin regulatory protein, putative	yes	yes	agree
PYYM_1225700	PyYM_12_v1:967360-971463	y	y	3774	47.9319	44.5758	Missing one coding intron	protein coding	3	conserved Plasmodium protein, unknown function	yes	no/yes	YM different size
PYYM_1225800	PyYM_12_v1:972383-974480	y	n	1189	359.052	370.803	One 5' UTR intron	protein coding	3	proteasome subunit alpha, putative	yes	yes	agree
PYYM_1226900	PyYM_12_v1:1013208-1016659	y,y,y	y	3241	480.851	450.904	missing alt spliced intron (3 sizes)	protein coding	1	DnaJ protein, putative	yes	yes/no	YM has different sizes
PYYM_1227700	PyYM_12_v1:1044445-1048235	y	n	3612	228.806	252.113	One 5' UTR intron	protein coding	2	serine/threonine protein kinase, FIKK family	yes	yes	agree
PYYM_1229000	PyYM_12_v1:1105715-1111528	y	y	5708	70.3367	67.2661	Missing 1 coding intron, alternative	protein coding	1	conserved Plasmodium protein, unknown function	yes	yes/no	different sizes and positions
PYYM_1229300	PyYM_12_v1:1120804-1122162	-	n	1359	90.723	104.713	Alternative Start / Stop	protein coding	1	tubulin gamma chain, putative	no	yes	not in NSM	1
PYYM_1229600	PyYM_12_v1:1134409-1136941	y	n	1362	60.9612	56.7148	some sense with intron	protein coding	7	mitogen-activated protein kinase organizer 1, putative	yes	no	not in YM	1
PYYM_1230200	PyYM_12_v1:1154053-1156083	y	y	1095	8.42432	8.13919	alt spliced of intron 2	protein coding	5	conserved Plasmodium protein, unknown function	yes/no	yes	a few reads in both
PYYM_1230400	PyYM_12_v1:1164761-1169061	y	n	4296	8.17344	8.6631	One 5' UTR intron, alt splicing	protein coding	1	inositol 5-phosphatase, putative	yes/no	yes	only one reads from NSM
PYYM_1231300	PyYM_12_v1:1224234-1225334	y	n	882	216.752	239.2	alt 5' UTR intron	protein coding	1	conserved Plasmodium protein, unknown function	yes	yes	agree
PYYM_1231500	PyYM_12_v1:1229393-1232744	y,y	n	2365	214.208	179.222	two 5' UTR introns, possible second intron read thruogh and spliced	protein coding	5	protein kinase, putative	yes	yes	agree
PYYM_1232000	PyYM_12_v1:1248776-1250476	y	y	1701	13.7034	13.4155	Alternative Start / Stop, two new	protein coding	1	conserved Plasmodium protein, unknown function	no	yes	few reads from NSM
PYYM_1232200	PyYM_12_v1:1255087-1256295	-	n	1209	53.4918	58.9738	Alternative Start / Stop	protein coding	1	endonuclease III homologue, putative	no	yes	not in NSM	1
PYYM_1232400	PyYM_12_v1:1263526-1264740	y	n	1215	7.8372	9.43112	One 5' UTR intron	protein coding	1	enoyl-acyl carrier reductase (FABI)	yes	yes	agree
PYYM_1232500	PyYM_12_v1:1265834-1268135	y	n	1239	54.6783	49.8783	One 5' UTR intron	protein coding	9	conserved Plasmodium protein, unknown function	yes	yes	agree
PYYM_1234100	PyYM_12_v1:1332927-1336862	-	n	3660	145.613	161.893	3' 5' extension	protein coding	3	ubiquitin carboxyl-terminal hydrolase 2, putative	yes	yes	agree
PYYM_1235100	PyYM_12_v1:1377153-1380353	y	n	2883	665.695	640.983	one 5' UTR intron	protein coding	1	eukaryotic translation initiation factor 3 subunit, putative	yes	yes	agree
PYYM_1235400	PyYM_12_v1:1384908-1387859	y	n	1193	111.488	131.971	one alt 5' UTR intron; 3' antisense	protein coding	6	conserved Plasmodium protein, unknown function	yes	yes	agree
PYYM_1235700	PyYM_12_v1:1395073-1397324	-	n	669	432.194	499.209	3' 5' extension	protein coding	4	proteasome subunit beta type-1, putative	no	yes	not in NSM
PYYM_1236200	PyYM_12_v1:1417897-1419126	y	n	621	246.456	258.646	One 3' UTR intron	protein coding	7	secreted ookinete protein, putative (PSOP13)	yes	yes	agree
PYYM_1237000	PyYM_12_v1:1445249-1447186	y	n	1938	30.4017	36.4869	One 5' UTR intron, possible read through	protein coding	1	zinc finger protein, putative	yes	yes	agree
PYYM_1237700	PyYM_12_v1:1473532-1474343	y	n	315	266.395	290.396	One alt 3' UTR intron	protein coding	3	U6 snRNA-associated Sm-like protein LSm2, putative (LSM2)	yes	yes	agree
PYYM_1237900	PyYM_12_v1:1477123-1478930	-	n	474	191.683	180.794	3' 5' extension	protein coding	5	bis(5'-nucleosyl)-tetraphosphatase [asymmetrical], putative	no	yes	few reads from NSM
PYYM_1238000	PyYM_12_v1:1479670-1482448	y	n	2775	7.54198	7.16452	One 5' UTR intron	protein coding	1	conserved Plasmodium protein, unknown function	yes	yes	agree
PYYM_1239300	PyYM_12_v1:1529577-1531619	-	n	2043	51.3669	61.1217	two new	protein coding	1	conserved Plasmodium protein, unknown function	no	yes	not in NSM	1
PYYM_1239400	PyYM_12_v1:1533311-1534019	y	n	709	260.302	313.182	One 5' UTR intron	protein coding	4	transcription initiation factor TFIID subunit 10, putative (TAF10)	yes	yes	agree
PYYM_1240600	PyYM_12_v1:1600638-1602910	y	n	1602	199.865	218.864	One 5' UTR intron	protein coding	4	DnaJ protein, putative	yes	yes	agree
PYYM_1240700	PyYM_12_v1:1603435-1604639	y	y	360	48.7682	50.8737	alt spliced of intron 4; Exon skipping	protein coding	6	conserved Plasmodium protein, unknown function	yes	yes	a few reads from NSM
PYYM_1241400	PyYM_12_v1:1634174-1635027	y	n	462	307.015	337.909	One 5' UTR intron	protein coding	3	conserved Plasmodium protein, unknown function	yes	yes	agree
PYYM_1241600	PyYM_12_v1:1638755-1640976	y	n	2107	146.157	157.061	one 3' UTR intron	protein coding	1	cytosolic preribosomal GTP-binding protein, putative	yes	no	but YM has 3 reads of smaller sizes
PYYM_1242400	PyYM_12_v1:1670349-1675630	y	n	4821	36.3345	36.7092	One 5' UTR intron	protein coding	3	conserved Plasmodium protein, unknown function	yes	yes	agree
PYYM_1244700	PyYM_12_v1:1739410-1740927	y	y	1319	137.885	107.892	One alt coding intron	protein coding	2	Hsc70-interacting protein, putative (HIP)	yes	no	not in YM	1
PYYM_1244800	PyYM_12_v1:1741321-1744024	y	n	1314	101.077	120.299	One 5' UTR intron	protein coding	9	conserved Plasmodium protein, unknown function	yes	yes	agree
PYYM_1245700	PyYM_12_v1:1766837-1769301	y,y	n	1032	42.6424	50.7864	Antisense at 3'; possible two 3' UTR introns	protein coding	9	F-actin capping protein, alpha subunit, putative	yes	no	not in YM	1
PYYM_1247100	PyYM_12_v1:1812174-1812434	y	n	261	413.86	421.774	One alt spliced 5' UTR intron	protein coding	1	conserved Plasmodium protein, unknown function	yes	yes	agree
PYYM_1247800	PyYM_12_v1:1836800-1839836	y	y	2895	17.3368	17.2873	antisense with two introns	protein coding	2	conserved Plasmodium protein, unknown function	yes	yes	agree
PYYM_1301100	PyYM_13_v1:46324-48282	y	y	1171	137.509	121.478	Intron 1 may not exist	protein coding	6	fam-a protein	yes	no	intron in YM; 5' UTR introns with YM
PYYM_1301800	PyYM_13_v1:82204-91566	y	n	9055	40.6526	42.3806	one 5' UTR intron	protein coding	1	conserved Plasmodium protein, unknown function	yes	yes/no	small propertion of reads has the intron
PYYM_1302000	PyYM_13_v1:92555-93568	y	n	1014	94.0051	89.3424	Alternative Start / Stop	protein coding	1	trailer hitch homolog, putative (CITH)	no	yes	not in NSM due to low coverage?
PYYM_1302100	PyYM_13_v1:96398-98116	y,y	n	1203	774.487	794.742	one alt 5' UTR intron plus an alt intron	protein coding	3	proteasome subunit alpha type-1, putative	yes	yes	alt intron for both
PYYM_1302500	PyYM_13_v1:107835-118476	-	n	8382	3.50276	3.22489	3' 5' extension	protein coding	16	conserved Plasmodium protein, unknown function	no	no	low coverage from both
PYYM_1304000	PyYM_13_v1:192990-198994	y	n	5703	175.325	147.985	Possible 5' alt intron	protein coding	2	conserved Plasmodium protein, unknown function	yes	no	not at YM	1
PYYM_1304100	PyYM_13_v1:199740-200813	y	n	1074	375.609	416.558	One 5' UTR intron	protein coding	1	ubiquinol-cytochrome c reductase iron-sulfur subunit, putative	yes	yes	agree
PYYM_1307600	PyYM_13_v1:337626-346625	-	n	9000	64.4622	59.3181	two new	protein coding	1	protein transport protein SEC7, putative (SEC7)	no	yes	not in NSM
PYYM_1309400	PyYM_13_v1:420936-422908	y,y	n	1335	2525.99	2109.79	one 5' UTR intron plus an alt intron passing ATG	protein coding	2	fructose-bisphosphate aldolase 2 (ALDO2)	yes	yes	agree
PYYM_1310800	PyYM_13_v1:468580-470505	-	n	1926	475.657	427.197	two new	protein coding	1	M17 leucyl aminopeptidase, putative	no	yes	not in NSM
PYYM_1311100	PyYM_13_v1:476718-477911	-	n	8289	46.2382	37.9041	two new	protein coding	1	conserved Plasmodium protein, unknown function	no	yes	few reads in both
PYYM_1311200	PyYM_13_v1:490975-491682	y	n	507	286.221	319.121	One 5' UTR intron	protein coding	3	centrin-2, putative (CEN2)	yes	yes	agree
PYYM_1311300	PyYM_13_v1:493493-495435	-	y	1068	84.5154	85.7421	Possible longer coding	protein coding	8	conserved Plasmodium protein, unknown function	yes	yes	agree
PYYM_1311700	PyYM_13_v1:505058-505327	y	n	141	283.499	306.319	Possible 5' UTR intron	protein coding	2	conserved Plasmodium protein, unknown function	yes	yes	agree
PYYM_1312300	PyYM_13_v1:517108-518133	y	y	1026	16.9183	18.9004	two new	protein coding	1	conserved Plasmodium protein, unknown function	no	yes	not in NSM	1
PYYM_1312500	PyYM_13_v1:526513-529389	-	y	2877	83.0889	81.9048	two new	protein coding	1	multidrug resistance protein 2, putative	yes	yes	agree
PYYM_1313100	PyYM_13_v1:553587-555540	y,y	n	1549	57.2933	42.2871	one 5' UTR intron	protein coding	1	SNARE protein, putative	yes	yes/no	one the same size, one different
PYYM_1313400	PyYM_13_v1:559162-560857	y	n	948	48.0973	48.9554	Possible 3' UTR intron	protein coding	4	conserved Plasmodium protein, unknown function	yes	no	three reads from NSM2;
PYYM_1314300	PyYM_13_v1:598545-598985	y	n	441	53.7558	58.6299	One 5' UTR intron	protein coding	1	conserved Plasmodium protein, unknown function	yes	yes	agree
PYYM_1315000	PyYM_13_v1:621467-626573	y	n	4452	20.2969	20.5029	One 5' UTR intron	protein coding	6	conserved Plasmodium protein, unknown function	yes	yes	agree
PYYM_1315800	PyYM_13_v1:654548-656736	-	n	696	147.644	171.533	3' 5' extension	protein coding	11	conserved Plasmodium protein, unknown function	no	yes	few reads from NSM
PYYM_1316500	PyYM_13_v1:681596-688604	y	y	6870	316.484	289.741	Missing 1 coding intron	protein coding	1	rhoptry neck protein 2 (RON2)	yes	yes	agree
PYYM_1318200	PyYM_13_v1:752454-754000	y	y	891	1805	1539.57	Possible alt coding intron	protein coding	2	p23 co-chaperone, putative	yes	yes	one read with GT-AG
PYYM_1318300	PyYM_13_v1:754714-757563	-	y	2850	115.895	120.86	new ORF	protein coding	1	glucose-6-phosphate dehydrogenase-6-phosphogluconolactonase (G6PD-6PGL)	no	yes	not in NSM	1
PYYM_1318800	PyYM_13_v1:771806-774826	y	y	3021	1.80583	2.78806	new ORF	protein coding	1	serine/threonine protein kinase, putative (KIN)	no	yes	not in NSM
PYYM_1319200	PyYM_13_v1:782680-784788	y	n	1995	506.568	456.47	one 5' UTR intron	protein coding	1	6-phosphogluconate dehydrogenase, decarboxylating, putative	yes	yes	agree
PYYM_1319800	PyYM_13_v1:799397-802880	y	y	2772	590.987	540.095	Missing 1 coding intron; possible 5' UTR intron	protein coding	1	conserved Plasmodium protein, unknown function	yes	yes	agree
PYYM_1320900	PyYM_13_v1:846071-848759	y	y	2367	8.54865	7.9857	3' 5' extension; incorrect intron size	protein coding	2	conserved Plasmodium protein, unknown function (UIS25)	yes	yes	agree
PYYM_1321400	PyYM_13_v1:870173-871226	-	n	396	74.8931	60.0987	3' 5' extension	protein coding	6	conserved protein, unknown function	no	yes	not in NSM
PYYM_1321900	PyYM_13_v1:885777-894779	y,y	y	9003	10.6538	10.3345	two new	protein coding	1	conserved Plasmodium protein, unknown function	no	yes	not in NSM	1
PYYM_1322200	PyYM_13_v1:901405-905634	y	y	4230	60.6627	52.0718	antisense with an intron	protein coding	1	large ribosomal subunit nuclear export factor, putative (UIS20)	yes	yes	agree
PYYM_1325000	PyYM_13_v1:991839-995777	y,y,y,y,y	y	3939	16.5442	17.156	antisense with 5-6 introns, alt splicing	protein coding	1	conserved Plasmodium protein, unknown function	yes	yes	agree
PYYM_1325200	PyYM_13_v1:998725-999861	-	y	441	2097.6	1923.9	Possible longer coding	protein coding	4	60S ribosomal protein L27, putative (RPL27)	yes	yes	agree
PYYM_1326700	PyYM_13_v1:1038868-1039579	y	n	427	131.026	170.259	one 5' UTR intron	protein coding	1	conserved Plasmodium protein, unknown function	yes	yes	agree
PYYM_1327800	PyYM_13_v1:1094210-1095229	y	y	1020	44.927	42.8241	longer coding; antisense with 1 intron	protein coding	1	DNA-directed RNA polymerase III subunit RPC4, putative	yes/no	yes	no intron in YM	1
PYYM_1328500	PyYM_13_v1:1108983-1114149	y,y	n	3093	70.616	78.6232	two 5' UTR introns	protein coding	15	conserved Plasmodium protein, unknown function	yes	yes	agree
PYYM_1331100	PyYM_13_v1:1220578-1222877	y	y	939	123.591	129.333	Exon Skipping	protein coding	12	conserved Plasmodium protein, unknown function	no	yes	a few reads in YM
PYYM_1331400	PyYM_13_v1:1241403-1245827	y	n	4173	325.141	311.651	Intron read through	protein coding	3	26S proteasome regulatory subunit RPN2, putative (RPN2)	yes	yes	some
PYYM_1331600	PyYM_13_v1:1257500-1258874	y	n	384	201.479	226.993	Alternative Start / Stop	protein coding	6	conserved Plasmodium protein, unknown function	yes	yes	agree
PYYM_1332000	PyYM_13_v1:1269130-1272618	y	n	3327	55.2436	58.1193	alt 5' intron through start	protein coding	1	rhoptry protein, putative	yes	yes	agree
PYYM_1333600	PyYM_13_v1:1337081-1339153	y	n	1842	762.069	644.842	One 5' UTR intron	protein coding	2	eukaryotic initiation factor 4a, putative,helicase 45, putative (eIF4A)	yes	yes	agree
PYYM_1336100	PyYM_13_v1:1419310-1421802	y,y,y,y,y	y	2010	107.283	117.331	antisense with 4-5 introns	protein coding	5	inorganic anion antiporter, putative	yes	yes	agree
PYYM_1338600	PyYM_13_v1:1498211-1499737	y	n	1527	18.5128	18.3434	One alt spliced 5' UTR intron	protein coding	1	conserved Plasmodium protein, unknown function	no	yes	not in NSM	1
PYYM_1338800	PyYM_13_v1:1505224-1508470	y,y	n	2975	429.09	389.587	Possible two 3' UTR alt introns	protein coding	2	splicing factor 1, putative (SF1)	yes	yes/no	YM also has 1 5' UTR intron; a third 3' UTR intron; a coding intron
PYYM_1341500	PyYM_13_v1:1616373-1620420	y	y	3786	11.2132	11.3563	two new	protein coding	2	conserved Plasmodium protein, unknown function	yes/no	yes	a few reads from NSM
PYYM_1341800	PyYM_13_v1:1627035-1628473	y	n	1165	4612.3	3377.61	alt 5' intron	protein coding	1	L-lactate dehydrogenase (LDH)	yes	yes	agree
PYYM_1342100	PyYM_13_v1:1633597-1636636	y	n	1616	69.6052	45.9257	One 5' UTR intron	protein coding	3	oxidoreductase, putative	yes	yes	agree
PYYM_1343000	PyYM_13_v1:1676959-1679121	y	y	2163	16.0501	14.4893	two new	protein coding	1	conserved Plasmodium protein, unknown function	yes	yes	agree
PYYM_1343300	PyYM_13_v1:1684277-1687043	-	n	1437	30.5783	32.8507	3' 5' extension, Exon Skipping	protein coding	10	translation initiation factor EIF-2B gamma subunit, putative	yes/no	yes	a few reads from NSM
PYYM_1344400	PyYM_13_v1:1723207-1725957	y	n	2676	14.3817	14.7493	One 3' UTR intron	protein coding	16	conserved Plasmodium protein, unknown function	yes	yes	agree
PYYM_1344700	PyYM_13_v1:1746140-1747765	-	n	1626	196.732	228.102	Alternative Start / Stop	protein coding	1	ribose-phosphate pyrophosphokinase, putative	no	yes	not in NSM	1
PYYM_1344900	PyYM_13_v1:1754816-1761742	y,y	y	6927	59.2388	52.2848	two new	protein coding	1	conserved Plasmodium protein, unknown function	yes	yes	agree
PYYM_1346100	PyYM_13_v1:1815370-1818686	y	n	2088	42.8491	67.6846	One 5' UTR intron	protein coding	8	AMP deaminase, putative	yes	yes	agree
PYYM_1346200	PyYM_13_v1:1822733-1829157	-	n	6111	137.349	126.706	3' 5' extension	protein coding	3	conserved Plasmodium protein, unknown function	no	yes	few reads from NSM
PYYM_1346600	PyYM_13_v1:1842062-1843636	y	n	1575	2.89696	2.92261	two new	protein coding	1	conserved Plasmodium protein, unknown function	no	yes	not in NSM
PYYM_1347100	PyYM_13_v1:1852703-1854738	y,y	n	1127	587.057	646.702	alt 5' UTR introns	protein coding	5	ER lumen protein retaining receptor 1, putative	yes	yes	agree
PYYM_1347400	PyYM_13_v1:1861399-1864822	y	n	2428	46.1027	42.6199	Possible 3' UTR alt intron	protein coding	8	GPI transamidase subunit PIG-U, putative	yes	yes	few reads
PYYM_1348700	PyYM_13_v1:1900739-1904183	y	n	3007	205.743	242.013	Intron 1 incorrect size	protein coding	3	conserved Plasmodium protein, unknown function	yes	yes	agree
PYYM_1350300	PyYM_13_v1:1945270-1949027	y	n	3582	48.2933	54.8751	two new	protein coding	2	conserved Plasmodium protein, unknown function	no	yes	not in NSM
PYYM_1350700	PyYM_13_v1:1960971-1964850	y	n	3425	461.747	505.074	one 3' UTR alt intron	protein coding	1	MSP7-like protein (MSRP2)	yes	yes	YM has additional one through ATG
PYYM_1350900	PyYM_13_v1:1966572-1967354	y	n	783	887.892	929.478	Alternative Start / Stop	protein coding	1	MSP7-like protein (MSRP1)	no	yes/no	only one reads in YM
PYYM_1353400	PyYM_13_v1:2047426-2052862	y	y	1853	122.205	109.734	missing one exon	protein coding	19	conserved Plasmodium protein, unknown function	yes	no	YM has the 3' end intron, but not NSM
PYYM_1353900	PyYM_13_v1:2066858-2069083	-	n	2226	15.0611	16.8511	two new	protein coding	1	conserved Plasmodium protein, unknown function	no	yes	not in NSM
PYYM_1355700	PyYM_13_v1:2121210-2123478	y,y	n	1683	770.675	746.39	alt splicing intron 2, possble early stop	protein coding	4	conserved Plasmodium protein, unknown function	yes	yes	agree
PYYM_1355900	PyYM_13_v1:2128177-2130096	y,y	n	1610	46.1901	65.1816	possbile two 5' UTR alt introns	protein coding	1	RNA lariat debranching enzyme, putative (DBR1)	yes	no	only few reads in NSM
PYYM_1356000	PyYM_13_v1:2131133-2133071	y,y	n	940	88.4059	90.5312	Two 5' UTR introns	protein coding	5	ras-related protein Rab-11B, putative (RAB11b)	yes	yes/no	YM has two 3' UTR introns
PYYM_1356100	PyYM_13_v1:2134897-2136023	y	n	651	278.965	362.474	One 3' UTR intron	protein coding	2	mitochondrial pyruvate carrier protein 1, putative (MPC1)	yes	yes/no	mostly YM has a smaller intron; possible 5' UTR introns
PYYM_1356200	PyYM_13_v1:2137332-2141084	y,y,y	n	2420	522.83	506.355	two 5' UTR introns, one with alt	protein coding	2	sodium-dependent phosphate transporter, putative (PiT)	yes	yes	agree
PYYM_1356500	PyYM_13_v1:2143526-2145180	y	n	684	476.312	591.173	One 5' UTR intron	protein coding	2	60S ribosomal protein L18, putative	yes	yes	agree
PYYM_1357200	PyYM_13_v1:2161863-2163995	y	n	1771	2642.18	2204.97	one 5' UTR intron; possible two genes	protein coding	1	40S ribosomal protein S6, putative	yes	yes	agree
PYYM_1358900	PyYM_13_v1:2233180-2254572	-	n	21393	23.3079	20.3129	two new	protein coding	1	conserved Plasmodium protein, unknown function	no	yes	not in NSM	1
PYYM_1359600	PyYM_13_v1:2282545-2283936	y	n	1392	27.4339	34.4755	One 5' UTR intron, alt splicing	protein coding	1	lipoyl synthase, putative	yes	yes	agree
PYYM_1360600	PyYM_13_v1:2319022-2320427	y	n	1170	81.8102	94.0043	One 5' UTR intron, alt splicing	protein coding	2	inner membrane complex protein, putative	yes	yes	agree
PYYM_1361100	PyYM_13_v1:2335642-2338413	y,y	n	2001	1215.4	1081.46	two 5' UTR introns with an alt intron	protein coding	2	protein transport protein SEC61 subunit alpha, putative (SEC61)	yes	yes	agree
PYYM_1363300	PyYM_13_v1:2421214-2432419	y	n	10551	32.5367	31.8108	One 5' UTR intron	protein coding	3	conserved Plasmodium protein, unknown function	yes	yes	agree
PYYM_1363700	PyYM_13_v1:2444897-2450601	y	n	5085	5.22769	4.96916	One 5' UTR intron	protein coding	5	E1-E2 ATPase, putative	yes	yes	agree
PYYM_1364000	PyYM_13_v1:2455524-2456493	y	n	600	77.5332	74.7598	One 5' UTR intron	protein coding	3	nucleoside diphosphate hydrolase, putative	yes	no	not in YM	1
PYYM_1365400	PyYM_13_v1:2497842-2500436	y	y	2595	92.9591	102.958	two new	protein coding	1	conserved Plasmodium protein, unknown function	yes/no	yes	different location in NSM
PYYM_1365500	PyYM_13_v1:2502829-2504067	y	n	747	35.5861	44.7082	One 3' UTR intron	protein coding	2	conserved Plasmodium protein, unknown function	yes	yes	agree
PYYM_1366000	PyYM_13_v1:2520152-2522361	y	n	826	184.544	168.181	One 5' UTR intron	protein coding	6	conserved Plasmodium protein, unknown function	yes	yes/no	YM has a smaller one too
PYYM_1366100	PyYM_13_v1:2523463-2527833	y	n	4371	29.4324	29.5989	Alternative Start / Stop	protein coding	1	conserved Plasmodium protein, unknown function	yes	yes	agree
PYYM_1366400	PyYM_13_v1:2534051-2536452	y,y	n	2277	578.27	560.913	alt 5' UTR introns	protein coding	1	glycerol kinase, putative	yes	yes	agree
PYYM_1366800	PyYM_13_v1:2546834-2552827	y	n	5994	45.0937	40.3257	Alternative Start / Stop	protein coding	1	conserved Plasmodium protein, unknown function	no	yes	not in NSM	1
PYYM_1402400	PyYM_14_v1:84782-86173	y	n	1068	454.631	474.374	One alt 5' UTR intron	protein coding	3	YIR protein,PIR protein	yes	no	YM no 5' UTR intron
PYYM_1404400	PyYM_14_v1:162207-162854	y,y	y	648	48.0641	47.1556	Alternative Start / Stop	protein coding	1	early transcribed membrane protein (UIS3)	yes	yes	agree
PYYM_1404900	PyYM_14_v1:184597-186147	y	n	858	3652.87	3056.89	One 5' UTR intron	protein coding	2	40S ribosomal protein S7, putative	yes	yes	agree
PYYM_1405300	PyYM_14_v1:193733-195592	y,y,y	n	1073	117.002	133.722	Possible 5' alt introns (3)	protein coding	5	SNARE protein, putative	yes	yes	agree
PYYM_1406200	PyYM_14_v1:248377-252038	y	n	2752	51.5349	43.6965	alt 5' UTR introns	protein coding	2	DNA ligase I, putative	yes	yes	agree
PYYM_1406300	PyYM_14_v1:252756-256180	y,y	n	2791	71.5501	78.9499	two 5' UTR introns, possible alt	protein coding	2	CorA-like Mg2+ transporter protein, putative	yes	yes	agree
PYYM_1408500	PyYM_14_v1:331529-333601	y	n	1804	463.185	453.998	one 5' UTR intron, possible alt	protein coding	1	26S protease regulatory subunit 10B, putative (RPT4)	yes	yes	agree
PYYM_1408800	PyYM_14_v1:343433-345526	y	n	1279	228.462	241.623	two 5' UTR introns	protein coding	4	conserved Plasmodium protein, unknown function	yes	yes/no	but YM has few reads with intron; YM missing the smaller one
PYYM_1411200	PyYM_14_v1:435686-438197	y	n	1287	2750.89	2614.49	One 5' UTR intron	protein coding	3	60S ribosomal protein L24, putative	yes	yes	agree
PYYM_1411400	PyYM_14_v1:444798-446837	-	n	2040	119.66	133.465	two new	protein coding	1	U4/U6 small nuclear ribonucleoprotein PRP3, putative (PRPF3)	yes	yes	agree
PYYM_1412100	PyYM_14_v1:464760-466387	y	y	1509	104.281	97.8129	alt coding intron	protein coding	1	mitochondrial ATP synthase delta subunit, putative	yes	no	YM has not 5' UTR intron
PYYM_1412600	PyYM_14_v1:481861-482472	-	y	612	68.8816	76.0144	two new	protein coding	1	conserved protein, unknown function	yes	yes	agree
PYYM_1413300	PyYM_14_v1:498157-500693	y	n	2423	164.028	171.473	one 5' UTR intron, possible alt	protein coding	1	alternative splicing regulator, putative	yes	yes	agree
PYYM_1413900	PyYM_14_v1:515853-519047	y	n	3195	501.412	510.905	Alternative Start / Stop	protein coding	1	M1-family alanyl aminopeptidase, putative	no	yes	not in NSM	1
PYYM_1415600	PyYM_14_v1:583164-588875	-	n	5712	6.85922	8.24728	Alternative Start / Stop	protein coding	1	conserved Plasmodium protein, unknown function	yes	yes	agree
PYYM_1417400	PyYM_14_v1:650092-654129	y,y	n	2077	307.424	316.517	One 5' UTR intron; coding intron read through	protein coding	5	zinc finger (CCCH type) protein, putative	yes	yes/no	YM also has two alt coding introns
PYYM_1417600	PyYM_14_v1:658627-660732	y,y	n	648	129.344	147.361	two 3' UTR introns	protein coding	9	phosphatidylinositol synthase, putative (PIS)	yes	yes	agree
PYYM_1418000	PyYM_14_v1:672105-674332	y	y	987	102.305	105.579	Exon Skipping	protein coding	13	protein kinase, putative	yes	yes	some reads from NSM
PYYM_1419400	PyYM_14_v1:731484-731978	y	n	495	264.706	235.844	Alternative Start / Stop	protein coding	1	conserved Plasmodium protein, unknown function	yes	yes	a few reads in both
PYYM_1420500	PyYM_14_v1:763357-767216	y,y	n	2600	71.2467	71.7065	tow 5' UTR introns	protein coding	8	conserved Plasmodium protein, unknown function	yes	yes	agree
PYYM_1422900	PyYM_14_v1:848387-855332	y	n	6456			Alternative Start / Stop	protein coding	4	conserved Plasmodium protein, unknown function	no	yes	low coverage in NSM
PYYM_1425600	PyYM_14_v1:948071-949185	y	n	675	90.6079	113.86	Possible 3' UTR alt intron	protein coding	3	mitochondrial ATP synthase F1, epsilon subunit, putative	yes	no	No 3' UTR intron for YM	1
PYYM_1426200	PyYM_14_v1:964971-968386	y	n	3265	211.519	218.303	one 3' UTR intron, possible alt	protein coding	1	importin beta, putative	yes	yes/no	YM also has 1 coding alt intron
PYYM_1427100	PyYM_14_v1:996479-997204	y	n	726	9605.95	11749.3	One 5' UTR intron	protein coding	1	DNA/RNA-binding protein Alba 1, putative (ALBA1)	yes	yes/no	NSM also has 1 intron in antisense
PYYM_1427300	PyYM_14_v1:1001907-1002676	y	n	648	2655.92	2255.46	One 5' UTR alt spliced intron	protein coding	2	60S ribosomal protein L13-2, putative	yes	yes	agree
PYYM_1427400	PyYM_14_v1:1004436-1005371	y	n	435	2178.75	1908.56	One 5' UTR intron	protein coding	2	40S ribosomal protein S16, putative	yes	yes	agree
PYYM_1428700	PyYM_14_v1:1046145-1046767	y	n	498	103.173	110.525	One 5' UTR intron, possible read through	protein coding	2	ubiquitin-conjugating enzyme, putative	yes	yes	agree
PYYM_1429100	PyYM_14_v1:1059214-1064049	y	y	2181	27.6967	28.7394	Incorrect size of intron 11	protein coding	16	trypsin-like serine protease, putative	yes	yes	agree
PYYM_1429900	PyYM_14_v1:1095858-1098209	y	n	1827	116.671	123.83	One 5' UTR intron	protein coding	4	conserved protein, unknown function	yes	yes	agree
PYYM_1430200	PyYM_14_v1:1115063-1116721	y	y	1659	51.4183	61.3961	two new	protein coding	1	mitochondrial carrier protein, putative	no	yes	not in NSM	1
PYYM_1430600	PyYM_14_v1:1126996-1128462	y	n	627	61.8653	51.4063	One possible 5' UTR intron	protein coding	6	conserved Plasmodium protein, unknown function	yes	yes	agree
PYYM_1431300	PyYM_14_v1:1152254-1153581	y,y	n	1117	406.031	361.262	two 5' UTR introns	protein coding	1	acyl-CoA binding protein, putative	yes	yes	agree
PYYM_1432500	PyYM_14_v1:1208916-1212722	-	n	3807	691.383	681.711	new ORF	protein coding	1	eukaryotic translation initiation factor 3 subunit 10, putative	no	yes	not in NSM	1
PYYM_1432700	PyYM_14_v1:1218069-1222417	y	n	4241	371.411	350.54	one 5' UTR intron, possible read through	protein coding	1	bromodomain protein, putative	yes	yes	agree
PYYM_1434500	PyYM_14_v1:1264991-1265825	y	n	327	104.043	93.1465	One 3' UTR intron, possible read through	protein coding	3	conserved Plasmodium protein, unknown function	yes	yes	agree
PYYM_1436000	PyYM_14_v1:1300653-1302507	y	n	1600	156.205	143.754	one 5' UTR alt intron, possible read through; possible two genes	protein coding	1	signal recognition particle subunit SRP19, putative (SRP19)	yes	yes	agree
PYYM_1436400	PyYM_14_v1:1311433-1314420	y	n	2988	18.7225	17.2081	antisense with one intron	protein coding	1	perforin-like protein 2 (PLP2)	yes	yes/no	different sizes and positions
PYYM_1436700	PyYM_14_v1:1321118-1321540	y	n	423	57.6847	69.6915	Alternative Start / Stop	protein coding	1	conserved Plasmodium protein, unknown function	yes	yes	agree
PYYM_1437600	PyYM_14_v1:1345035-1346672	y	n	1236	45.6625	54.6745	One 5' UTR intron, possible read through	protein coding	3	conserved protein, unknown function	yes	yes	agree
PYYM_1438700	PyYM_14_v1:1387230-1398387	y	y	10074	78.5155	64.7362	alt coding intron	protein coding	2	formin 2, putative	yes	yes	few reads with the intron
PYYM_1438800	PyYM_14_v1:1399469-1406595	y	y	7009	209.726	196.667	one alt coding intron	protein coding	1	clathrin heavy chain, putative	yes	yes	few reads with the intron
PYYM_1442100	PyYM_14_v1:1535196-1537232	y,y	n	1359	419.496	421.124	alt intron 1; possible smaller 5' coding	protein coding	3	CAMP-dependent protein kinase regulatory subunit, putative (PKAr)	yes	yes	agree
PYYM_1442400	PyYM_14_v1:1547418-1554304	y,y,y	y	5752	476.327	460.059	alt splicing with one exon	protein coding	5	phospholipid-transporting ATPase, putative	yes	yes	agree
PYYM_1443300	PyYM_14_v1:1592946-1595471	y	n	2526	2238.64	2089.71	One 5' UTR intron, possible read through	protein coding	1	polyadenylate-binding protein, putative (PABP)	yes	yes	agree
PYYM_1443500	PyYM_14_v1:1600648-1603006	y,y	n	1415	113.353	131.599	5' and 3' UTR introns	protein coding	2	histone chaperone ASF1, putative (ASF1)	yes	yes	agree; YM also has a smaller alt 3' UTR intron
PYYM_1444100	PyYM_14_v1:1620693-1625893	y	n	4791	16.0451	18.9908	One 3' UTR intron	protein coding	3	isoleucine--tRNA ligase, putative	yes	yes	agree
PYYM_1444800	PyYM_14_v1:1648066-1652116	y	n	3363	132.754	144.855	One 5' UTR intron, and one internal intron alt spliced	protein coding	3	ubiquitin-activating enzyme E1, putative	yes	yes	agree
PYYM_1447400	PyYM_14_v1:1762070-1764637	y	n	2334	1492.07	1504.43	one 5' UTR intron	protein coding	1	merozoite surface protein 9, putative	yes	yes	agree
PYYM_1447600	PyYM_14_v1:1770572-1778005	-	n	7434	72.8644	67.0051	two new	protein coding	1	conserved Plasmodium protein, unknown function	no	yes	not in NSM	1
PYYM_1448200	PyYM_14_v1:1808166-1809908	y	n	1629	446.931	427.647	One 5' UTR intron	protein coding	2	t-complex protein 1 gamma subunit, putative	yes	yes	agree
PYYM_1448500	PyYM_14_v1:1814529-1816556	y	y	2028	1.80967	2.26978	new ORF	protein coding	1	conserved Plasmodium protein, unknown function	no	yes	not in NSM due to low coverage?
PYYM_1448700	PyYM_14_v1:1823821-1828869	y,y,y	y	2058	14.7001	15.6568	Exon Skipping	protein coding	24	conserved Plasmodium protein, unknown function	yes/no	yes	a few reads in both
PYYM_1451000	PyYM_14_v1:1922393-1924130	y	n	1551	146.514	140.309	One 5' UTR intron	protein coding	2	dihydrolipoyl dehydrogenase, mitochondrial (LPD1)	yes	yes/no	possible read through in YM
PYYM_1452300	PyYM_14_v1:1970073-1985292	y,y	y	14730	121.122	100.525	two 3' UTR introns; possible longer coding	protein coding	1	asparagine/aspartate rich protein, putative	yes	yes/no	agree; YM also has a 5' UTR
PYYM_1452500	PyYM_14_v1:1990029-1993724	y,y	y	3364	67.139	61.5832	missing one coding and one 3' UTR introns; longer coding	protein coding	1	sentrin-specific protease 1, putative (SENP1)	yes	yes/no	agree; YM has a 3' UTR intron
PYYM_1453000	PyYM_14_v1:2017185-2020829	y,y	n	2497	135.737	98.206	sense/antisense; 3' and 5' UTR introns	protein coding	6	aspartyl protease, putative	yes	yes/no	YM has no 5' UTR intron; but has one more 3' UTR intron	1	1
PYYM_1453400	PyYM_14_v1:2032813-2037563	y	y	4062	189.919	194.486	3' 5' extension	protein coding	5	splicing factor 3B subunit 3, putative (SF3B3)	yes	yes	agree
PYYM_1455100	PyYM_14_v1:2102797-2103567	y	y	771	54.1619	59.8302	new ORF	protein coding	1	conserved Plasmodium protein, unknown function	yes/no	yes	NSM has 1 alt intron
PYYM_1456100	PyYM_14_v1:2134756-2140387	y, others	y	5478	125.051	125.501	alt coding introns (3 forms), one with GT-AG; 5' UTR intron	protein coding	1	conserved Plasmodium protein, unknown function	yes	no/yes	YM has the 5' UTR intron (few reads)
PYYM_1456400	PyYM_14_v1:2149069-2150292	y,y	n	774	75.1012	60.8872	Possible alt intron and 3' UTR alt intron	protein coding	2	ubiquitin-like modifier HUB1, putative (HUB1)	yes	no	NSM has few reads for the 3' UTR intron
PYYM_1457200	PyYM_14_v1:2173915-2176782	y,y	y	2183	212.239	247.894	alt intron 5 splicing	protein coding	6	conserved Plasmodium protein, unknown function	yes	yes/no	YM also has alt intron 2 and 3
PYYM_1458800	PyYM_14_v1:2257362-2262953	y	y	5592	10.4298	9.70279	new ORF, missing 1 internal intron	protein coding	1	RNA-binding protein, putative	yes/no	yes	a few reads from YM
PYYM_1459000	PyYM_14_v1:2270307-2271817	y,y,y	n	789	63.612	69.5128	three 5' UTR introns	protein coding	7	mitochondrial carrier protein, putative	yes	yes	agree
PYYM_1459800	PyYM_14_v1:2289827-2296142	y	y	5692	57.75	57.6009	alt splicing intron 1 and 2	protein coding	4	GAS8-like protein, putative	yes	yes/no	YM reads throguh intron 1 mostly
PYYM_1460800	PyYM_14_v1:2310804-2313308	y	n	1275	169.769	206.138	One 3' UTR alt intron	protein coding	8	vacuolar-sorting protein SNF7, putative	yes	yes	agree
PYYM_1461000	PyYM_14_v1:2318250-2319488	y,y,y	y	1239	66.4466	70.4304	new ORF	protein coding	1	ubiquitin-conjugating enzyme E2, putative	yes	yes	agree
PYYM_1461100	PyYM_14_v1:2318054-2322317	y	n	2207	91.4404	96.6803	One 3' UTR intron	protein coding	4	conserved Plasmodium protein, unknown function	yes	no	YM does has thins intron
PYYM_1461300	PyYM_14_v1:2330356-2333541	y	n	2817	29.1548	31.7075	One 3' UTR intron, possible read through	protein coding	3	glucose inhibited division protein a homologue, putative	yes	yes	agree
PYYM_1462300	PyYM_14_v1:2368231-2372016	y	y	3373	115.054	116.769	alt splicing intron 2	protein coding	2	kinesin-13, putative	yes	yes	agree
PYYM_1462400	PyYM_14_v1:2372622-2376389	-	y	3768	2.36918	2.41727	new ORF	protein coding	1	conserved Plasmodium protein, unknown function	no	yes	not in NSM	1
PYYM_1462900	PyYM_14_v1:2390691-2392714	y	n	1518	161.96	160.328	One 5' UTR intron	protein coding	3	clathrin coat assembly protein AP180, putative	yes	yes	agree
PYYM_1463300	PyYM_14_v1:2403047-2404177	y	n	1131	3342.8	3474.78	One 3' UTR intron	protein coding	1	actin I	yes	yes	agree
PYYM_1463400	PyYM_14_v1:2407144-2411101	y	n	2379	83.4293	88.0171	Incorrect size of intron 6	protein coding	11	conserved Plasmodium protein, unknown function	yes	yes	agree
PYYM_1464600	PyYM_14_v1:2442701-2443225	y	n	1596	7.52001	9.75704	antisense with 1 intron	protein coding	1	conserved Plasmodium protein, unknown function	yes	yes/no	YM has a bigger one
PYYM_1465400	PyYM_14_v1:2461063-2462590	y	n	1053	655.842	675.617	one 3' UTR intron, possible alt	protein coding	1	bax inhibitor 1, putative	yes	yes	agree
PYYM_1466200	PyYM_14_v1:2489495-2492833	y	y	3170	141.445	139.72	one 5' UTR intron through stop, possible longer coding	protein coding	1	protein phosphatase 2C, putative	yes	yes	agree
	PyYM_bin_v1:1290465-1290882	y	n	279	1068.23	1177.9	new with 1 intron				yes	yes	likely a new transcript
	PyYM_bin_v1:1417210-1417941	y	n	603	104.84	76.0955	new with 1 intron				yes	yes	a new transcript?
	PyYM_bin_v1:1441058-1441498	y	n	150	3795.03	2422.68	new with 1 intron				yes	yes	YM has 4 introns, likely a new gene
	PyYM_bin_v1:924584-925757	y,y,y,y	n	765	222.731	231.899	new with multiple introns, possible alt				yes	yes	likely a new gene with 4 introns
	PyYM_01_v1:357653-357930	-	n	177	758.778	297.657	new				yes	yes	new transcript in both
	PyYM_02_v1:57093-58259	-	n	196	91.0056	49.6716	new				yes	yes	YM more sequences
	PyYM_02_v1:238907-239278	y	n	198	107.232	73.1576	new with 1 intron				yes	yes	YM more sequences with an intron
	PyYM_03_v1:43107-43461	-	n	270	1098.37	926.482	new				yes	no	high level in NSM. Only one reads in YM
	PyYM_03_v1:166878-167438	y	n	283	88.4907	149.454	New, alternative splicing				yes	yes	clould be belonged to PYMM_03048000
	PyYM_03_v1:554465-554736	-	n	178	250.554	314.58	new				yes	yes	YM more seq
	PyYM_03_v1:652186-652820	-	n	453	47.7576	58.7644	new				yes	yes	YM more seq with one intron
	PyYM_05_v1:379090-381401	y	n	1552	115.978	98.3435	new, with 1 intron				yes	yes	likely 5' UTR intron of PYYM_0508500
	PyYM_05_v1:601819-602392	y	n	395	115.571	127.233	new with 1 intron				yes	yes	likely 5' UTR of PYYM_0514900
	PyYM_05_v1:563785-564091	y	n	185	476.388	425.31	new with 1 intron				yes	yes	likely a new gene
	PyYM_06_v1:204517-205071	y	y	478	88.0485	103.028	new with 1 intron				yes	yes	agree
	PyYM_06_v1:215754-216245	y	y	492			new with 1 intron				yes	yes	possible new gene with one intron
	PyYM_07_v1:754217-754629	-	n	362	62.704	44.2723	new				yes	yes	YM more seq, likely 5' of PYYM_0720200
	PyYM_07_v1:805750-806395	y	n	455	303.65	265.369	new with 1 intron				yes	yes	likely alt 3' UTR intron in YM
	PyYM_08_v1:879673-882002	-	n	1694	429.609	496.916	new				yes	yes	with some introns of different sizes
	PyYM_08_v1:1422808-1427081	y	n	4158	54.5103	68.6111	3' antisense with one intron				yes	no	poly
	PyYM_08_v1:1458566-1459234	-	n	613	94.6629	114.458	New				yes	yes	YM has more seq
	PyYM_08_v1:1302510-1303470	y,y	n	961			New with 2 intron; alternative				yes	yes/no	YM has the first intron
	PyYM_09_v1:1196387-1197564	y	n	1079	87.4784	48.2097	New gene with one intron				yes	yes	agree
	PyYM_09_v1:1778352-1778623	y	n	154	303.311	42.4819	New with 1 intron				yes	no	no reads from YM
	PyYM_09_v1:333982-335924	y	n	1812	48.8067	43.3069	New with 1 intron				yes	yes	agree
	PyYM_10_v1:743211-743674	y	n	354	436.845	305.846	new with possible intron				yes	yes	YM more seq; YM has one intron
	PyYM_10_v1:1220712-1221520	y	n	639	165.816	209.882	New gene with one intron				yes	yes	YM moe seq with 3 introns
	PyYM_10_v1:1536362-1536665	y,y	n	173	790.472	903.864	new				yes	yes	could 5' UTR of PYYM_1038500
	PyYM_11_v1:182931-184215	-	n	1029	612.34	549.307	new				yes	yes	agree
	PyYM_11_v1:676524-679252	y	n	1747	146.486	130.143	new with one 3' UTR intron				yes	yes/no	YM has 3' UTR alt introns
	PyYM_11_v1:851732-852214	y	n	378			new with 1 intron				yes	yes	agree
	PyYM_12_v1:1105715-1111528	y	n	5708	49.9589	49.233	New sense with intron overlapping gene above				yes	yes/no	some YM 3' UTR introns
	PyYM_13_v1:1122007-1122950	y	n	656	131.965	147.925	new sense with intron				yes	yes	possbile new independet transcript
	PyYM_14_v1:1947948-1949404	y	n	826	88.7945	98.1741	new				yes	yes	YM has more seq
	PyYM_14_v1:2106257-2107350	y	n	942	83.5616	102.702	new with one intron				yes	yes	new transcript?
PYYM_0104000	PyYM_01_v1:160218-160540	AT-AC	n	267	68.0794	138.161	5' UTR intron, possibly size poly	protein coding	3	mitochondrial ribosomal protein L41 precursor, putative	yes	No	not intron in YM
PYYM_0113200	PyYM_01_v1:519337-525522	AT-AC	y	6186	112.9	122.1	Missing alternative introns; most likely polys	protein coding	1	myosin-like protein, putative	yes	yes	but different sizes
PYYM_0206400	PyYM_02_v1:315485-325334	AT-AC,y	n	2508	61.2214	72.0047	3' UTR intron (GT-AG), alternative; one intron could be size poly	protein coding	1	selenocysteine-specific elongation factor selB homologue, putative	yes	yes/no	one absent in YM; one alt in YM
PYYM_0206700	PyYM_02_v1:325728-327698	AT-AC	n	1901	231.225	225.666	3' UTR intron	protein coding	1	phenylalanine--tRNA ligase, putative	yes	no	not in YM	1
PYYM_0210700	PyYM_02_v1:331468-332546	GT-AT	n	656	89.3	109.8	overlapping transcripts; poly	protein coding	1	conserved Plasmodium protein, unknown function	yes	no	not in YM	1
PYYM_0302000	PyYM_03_v1:81918-82997	AT-AC	n	1025	85.6932	102.331	3' UTR intron	protein coding	1	ERCC1 nucleotide excision repair protein, putative	yes	No	Could be GT-AG antisense
PYYM_0411200	PyYM_04_v1:433814-435185	AT-AC	n	861	211.858	249.668	One 3' UTR intron	protein coding	2	SAC3/GNAP family-related protein, putative	yes	no	size ploy?
PYYM_0608000	PyYM_06_v1:315551-317968	AT-AC	y	2418	8.36835	8.78936	missing 1 small intron	protein coding	1	conserved Plasmodium protein, unknown function	yes	no	not in YM	1
PYYM_0609500	PyYM_06_v1:390005-392899	y,GC-AG	n	2841	149.364	170.645	one 5' UTR intron	protein coding	1	conserved Plasmodium protein, unknown function	yes	yes	YM has one with matching GT-AG
PYYM_0610200	PyYM_06_v1:410877-412344	AT-AC	n	1002	53.6534	67.2473	missing 1 intron	protein coding	2	SNARE protein, putative	yes	no	not in YM	1
PYYM_0612000	PyYM_06_v1:488278-493070	GC-AG, AT-AC	y	4344	370.088	330.836	missing 2 internal introns	protein coding	1	ATPase, putative	yes	no	not in NSM	1
PYYM_0612400	PyYM_06_v1:502822-505206	GT-AT	y	2385	104.347	107.383	missing 1 internal intron	protein coding	1	eukaryotic initiation factor 2a, putative	yes	no	not in NSM	1
PYYM_0624300	PyYM_06_v1:950763-953652	AC-AC	y	2770	55.2403	57.1024	alt spliced intron in coding; possible size ploy	protein coding	2	exonuclease I, putative	yes	no	YM has no intron; possible poly
PYYM_0625200	PyYM_06_v1:995395-997610	GT-AT	y	1819	456.26	467.794	missing 1 intron	protein coding	1	phospholipase, putative	yes	no	possibly poly
PYYM_0704200	PyYM_07_v1:163678-164947	AT-AC	n	1167	66.2519	66.7707	one 5' UTR intron; possible size poly	protein coding	1	SNARE protein, putative	yes	no	possible poly
PYYM_0707900	PyYM_07_v1:302238-307031	GT-AT/AC	y	4468	582.764	581.462	missing 2 alternative spliced introns; possible size poly; antisense	protein coding	1	conserved Plasmodium protein, unknown function	yes	yes/no	YM has some but at slightly different positions; YM has 5' UTR
PYYM_0713100	PyYM_07_v1:492248-494274	GT-AT	n	1815	389.739	402.631	Long 3' UTR and an intron; size poly	protein coding	2	conserved Plasmodium protein, unknown function	yes	yes	agree
PYYM_0715100	PyYM_07_v1:559282-563785	AT-AC	y	4452	197.645	190.122	Missing 1 small intron; possibe poly	protein coding	1	vacuolar sorting protein VPS9, putative	yes	no/yes	YM has another intron on opposite strand (GT-AG)
PYYM_0807500	PyYM_08_v1:316226-319066	AT-AC	y	1806	629.024	699.128	missing an alt spliced intron, possible poly	protein coding	7	rhoptry-associated membrane antigen, putative (RAMA)	yes	yes/no	some reads in YM, but different size
PYYM_0813700	PyYM_08_v1:567876-569440	CT-AC	y	1475	437.948	386.962	missing 2 introns; a thrid altarnative, possible poly	protein coding	1	subpellicular microtubule protein 1, putative (SPM1)	yes	no	possible polys
PYYM_0828400	PyYM_08_v1:1102560-1107661	GC-AG	n	4654	45.3647	44.1695	One 3' UTR intron	protein coding	4	conserved Plasmodium protein, unknown function	yes	yes/no	possible polys; YM has different size
PYYM_0904700	PyYM_09_v1:194437-197349	AT-AC	n	2913	105.659	98.7791	one 5' UTR intron	protein coding	1	serine/threonine protein kinase, putative	no	yes	only three reads from NSM
PYYM_0919100	PyYM_09_v1:748834-749781	AT-AC /GT-AG in YM	n	948	2121.9	2022	one 3' UTR intron, possible read through; possible poly	protein coding	1	60S acidic ribosomal protein P0, putative	yes	yes	agree
PYYM_0930000	PyYM_09_v1:1163164-1164857	AT-AC	n	1431	147.846	177.596	One 5' UTR intron/alt; possible poly	protein coding	3	clathrin coat assembly protein, putative	yes	no	possible polys
PYYM_0931000	PyYM_09_v1:1193996-1195642	GC-AG	y	1647	183.624	182.795	Missing 1 internal intron	protein coding	1	pre-RNA processing ribonucleoprotein, putative	yes	no	not in YM
PYYM_0941100	PyYM_09_v1:1551832-1552881	GT-AT	n	1050	219.917	241.302	Alternative Start / Stop	protein coding	1	DNA repair protein RAD51, putative (RAD51)	yes/no	yes	NSM has one 3' UTR intron
PYYM_1002800	PyYM_10_v1:106861-110675	GC-AG	n	2723	166.444	176.605	Possible 5' alt intron	protein coding	6	splicing factor, putative	yes	no	alt 5' UTR intron for NSM
PYYM_1016400	PyYM_10_v1:675478-681431	GC-AG	n	5392	180.845	188.712	Possible new	protein coding	3	coatamer protein, beta subunit, putative	yes	no	poly
PYYM_1017800	PyYM_10_v1:730652-732734	y, GC-AG	n	1483	818.976	815.335	One 5' UTR intron	protein coding	2	proliferation-associated protein 2g4, putative	yes	yes	agree
PYYM_1018000	PyYM_10_v1:737522-739156	GT-AT	y	1635	54.0537	69.186	Missing 1 internal alt spliced intron	protein coding	1	WW domain-binding protein 11, putative	yes	no	not in YM
PYYM_1024200	PyYM_10_v1:948433-950860	AT-AC	n	1857	90.2712	93.3893	Possible 3' UTR intron	protein coding	3	pantothenate kinase, putative (PANK)	yes	yes	agree
PYYM_1032600	PyYM_10_v1:1286376-1289108	AT-AC	n	2733	51.0646	59.3437	One 5' UTR intron	protein coding	1	conserved Plasmodium protein, unknown function	yes	no	not in YM	1
PYYM_1113500	PyYM_11_v1:540016-543121	GC-AG	n	2796	398.206	431.034	One 5' UTR intron	protein coding	2	myo-inositol 1-phosphate synthase, putative	yes	yes/no	YM has a different size intron
PYYM_1113900	PyYM_11_v1:548908-551684	AT-AC	n	2544	94.7552	96.2639	one 3' UTR intron; possible poly	protein coding	1	glutathione synthetase (GS)	yes	no	poly
PYYM_1134700	PyYM_11_v1:1323388-1328059	GT-AT	y	4292	66.1745	59.7417	Missing 1 coding intron	protein coding	1	conserved Plasmodium protein, unknown function	yes	no	reads in NSM2
PYYM_1137300	PyYM_11_v1:1421036-1423777	AT-AC	y	2742	263.637	261.67	missing 1 internal alt spliced intron	protein coding	1	zinc finger protein, putative	yes	no	not in YM
PYYM_1201300	PyYM_12_v1:43524-46860	AT-AC	y	2386	115.749	79.3867	Missing 2 coding introns or size polymorphism	protein coding	2	conserved rodent malaria protein, unknown function	yes	no	YM has some gaps of different sizses
PYYM_1219100	PyYM_12_v1:704278-704790	GC-AG	n	513	3052.83	2509.18	Possible 3' UTR intron	protein coding	1	peptidyl-prolyl cis-trans isomerase, putative (CYP19A)	yes	no	not in YM
PYYM_1230100	PyYM_12_v1:1150387-1153413	AT-AC	n	2827	242.096	249.27	One 5' UTR intron; possibly poly	protein coding	2	protein phosphatase, putative	yes	no	poly; YM has a alt 5' UTR intron, few reads only
PYYM_1243700	PyYM_12_v1:1708286-1713327	GC-AG	n	4200	188.294	183.635	one 5' UTR intron	protein coding	1	conserved Plasmodium protein, unknown function	yes	no/yes	poly of NSM; YM has a alt 5' UTR smaller size with GT-AG
PYYM_1336500	PyYM_13_v1:1431067-1439580	AT-AC	y	8067	120.494	112.6	Missing 1 coding intron, possibly misannotated	protein coding	1	conserved Plasmodium protein, unknown function	yes	no	poly
PYYM_1442600	PyYM_14_v1:1569393-1576782	GA-AC	n	1492	149.603	122.554	Possible 5' UTR intron	protein coding	2	conserved Plasmodium protein, unknown function	yes	no	NSM has few reads
PYYM_1446300	PyYM_14_v1:1708349-1724969	AT-GC	y	16566	144.155	109.323	missing 3-4 coding introns; possible size poly	protein coding	1	cyclin-related protein, putative	yes	yes/no	YM has different sizes
PYYM_1454300	PyYM_14_v1:2068490-2070809	y, AT-AC, y	n	1974	516.233	483.841	three 5' UTR introns, possible alt	protein coding	1	ATP synthase subunit beta, mitochondrial, putative	yes	yes	agree except the poly
PYYM_1463700	PyYM_14_v1:2414895-2422121	AT-AC	y	4368	50.1049	54.2898	Missing 1 coding intron; possibly poly	protein coding	1	pre-mRNA-splicing factor, putative	yes	yes/no	YM has few reads, also smaller ones
PYYM_1464400	PyYM_14_v1:2435758-2436678	GT-AT	n	921	257.72	218.208	One 3' UTR intron	protein coding	1	FK506-binding protein (FKBP)-type peptidyl-prolyl isomerase, putative (FKBP35)	yes	no	not in YM
PYYM_1465600	PyYM_14_v1:2471090-2475956	AT-AC	n	4793	333.127	330.584	possible missing 1 coding intron	protein coding	1	conserved Plasmodium protein, unknown function	yes	no	possible poly
	PyYM_bin_v1:437739-438318	AC-AC	n	488	82.5493	59.9884	new with 1 intron				yes	yes	intron not sure
	PyYM_10_v1:1169283-1169494	AT_AC	n	127	10313.3	5620.69	New gene with one intron				yes	yes	YM more seq, poly
														58	3
