# Supplementary material for: UTR introns, antisense RNA and differentially spliced transcripts between Plasmodium yoelii subspecies
Source: Malar J. 2016 Jan 20;15:30. doi: 10.1186/s12936-015-1081-9 (PMC4721144; doi:10.1186/s12936-015-1081-9)
Supplement: Supplementary file 7 — 10.1186/s12936-015-1081-9 Putative single nucleotide polymorphisms (SNPs) between Plasmodium y. nigeriensis NSM and Plasmodium y. yoelii YM. [file 12936_2015_1081_MOESM7_ESM.xlsx]

## Sheet: SNPs.xls
Chromo.	Pos	Ref	Alt	NSM_1	NSM_2
PyYM_01_v1	84179	G	T	0,10	0
PyYM_01_v1	97106	A	G	0,10	0,10
PyYM_01_v1	254339	G	A	0,10	0,10
PyYM_01_v1	347763	G	A	0,10	0,10
PyYM_01_v1	454538	T	C	0,10	0,10
PyYM_01_v1	126334	A	G	0,10	0,11
PyYM_01_v1	171730	G	A	0,10	0,11
PyYM_01_v1	213669	G	A	0,10	0,11
PyYM_01_v1	606947	A	G	0,10	0,11
PyYM_01_v1	14876	A	T	0,10	0,12
PyYM_01_v1	52260	G	T	0,10	0,12
PyYM_01_v1	126329	G	A	0,10	0,12
PyYM_01_v1	407031	C	T	0,10	0,12
PyYM_01_v1	495822	G	T	0,10	0,12
PyYM_01_v1	510337	A	G	0,10	0,12
PyYM_01_v1	56186	G	A	0,10	0,13
PyYM_01_v1	99211	C	T	0,10	0,13
PyYM_01_v1	244558	G	A	0,10	0,13
PyYM_01_v1	300571	T	C	0,10	0,13
PyYM_01_v1	382414	T	C	0,10	0,13
PyYM_01_v1	486806	C	T	0,10	0,13
PyYM_01_v1	530897	G	A	0,10	0,13
PyYM_01_v1	41584	T	C	0,10	0,16
PyYM_01_v1	147702	T	A	0,10	0,16
PyYM_01_v1	486799	T	C	0,10	0,16
PyYM_01_v1	284531	A	G	0,10	0,17
PyYM_01_v1	383618	A	G	0,10	0,17
PyYM_01_v1	322848	G	A	0,10	0,19
PyYM_01_v1	190370	C	A	0,10	0,2
PyYM_01_v1	199038	T	G	0,10	0,20
PyYM_01_v1	356906	G	A	0,10	0,21
PyYM_01_v1	431874	T	G	0,10	0,21
PyYM_01_v1	126724	T	G	0,10	0,3
PyYM_01_v1	203407	A	C	0,10	0,3
PyYM_01_v1	254263	G	A	0,10	0,3
PyYM_01_v1	31631	G	A	0,10	0,4
PyYM_01_v1	516374	A	T	0,10	0,4
PyYM_01_v1	528325	A	G	0,10	0,4
PyYM_01_v1	153445	T	A	0,10	0,5
PyYM_01_v1	184606	G	A	0,10	0,5
PyYM_01_v1	283858	A	G	0,10	0,5
PyYM_01_v1	319525	A	G	0,10	0,5
PyYM_01_v1	442861	C	T	0,10	0,5
PyYM_01_v1	503778	A	G	0,10	0,5
PyYM_01_v1	58873	G	C	0,10	0,6
PyYM_01_v1	124864	T	C	0,10	0,6
PyYM_01_v1	195116	T	C	0,10	0,6
PyYM_01_v1	204658	G	C	0,10	0,6
PyYM_01_v1	345955	T	C	0,10	0,6
PyYM_01_v1	534502	G	T	0,10	0,6
PyYM_01_v1	31062	T	C	0,10	0,7
PyYM_01_v1	49788	T	A	0,10	0,7
PyYM_01_v1	91069	G	A	0,10	0,7
PyYM_01_v1	375815	C	G	0,10	0,7
PyYM_01_v1	80088	C	A	0,10	0,8
PyYM_01_v1	150486	T	G	0,10	0,8
PyYM_01_v1	274852	A	G	0,10	0,8
PyYM_01_v1	436513	T	C	0,10	0,8
PyYM_01_v1	489486	A	G	0,10	0,8
PyYM_01_v1	6317	A	G	0,10	0,9
PyYM_01_v1	13334	T	A	0,10	0,9
PyYM_01_v1	13356	T	G	0,10	0,9
PyYM_01_v1	46436	C	T	0,10	0,9
PyYM_01_v1	110609	T	A	0,10	0,9
PyYM_01_v1	124641	T	A	0,10	0,9
PyYM_01_v1	170449	C	T	0,10	0,9
PyYM_01_v1	314004	C	G	0,10	0,9
PyYM_01_v1	345906	G	C	0,10	0,9
PyYM_01_v1	347206	T	C	0,10	0,9
PyYM_01_v1	439279	G	T	0,10	0,9
PyYM_01_v1	494760	C	T	0,10	0,9
PyYM_01_v1	531877	G	A	0,10	0,9
PyYM_01_v1	20296	G	A	0,10	1,12
PyYM_01_v1	102595	A	G	0,100	1109
PyYM_01_v1	77283	C	T	0,100	0,101
PyYM_01_v1	253255	T	A	0,100	0,111
PyYM_01_v1	55532	A	C	0,100	0,113
PyYM_01_v1	490607	G	A	0,100	0,148
PyYM_01_v1	215627	C	T	0,100	0,84
PyYM_01_v1	92899	G	C	0,100	0,98
PyYM_01_v1	232104	C	T	0,101	0,107
PyYM_01_v1	91342	A	C	0,101	0,108
PyYM_01_v1	360247	A	C	0,101	0,122
PyYM_01_v1	240987	T	A	0,101	0,84
PyYM_01_v1	524907	T	A	0,101	0,91
PyYM_01_v1	122062	T	C	0,101	0,93
PyYM_01_v1	17462	C	A	0,101	0,98
PyYM_01_v1	230980	A	G	0,102	0,76
PyYM_01_v1	514186	A	G	0,103	0,101
PyYM_01_v1	394127	C	T	0,103	0,103
PyYM_01_v1	465373	G	A	0,103	0,110
PyYM_01_v1	394714	T	G	0,103	0,80
PyYM_01_v1	443218	A	C	0,103	0,85
PyYM_01_v1	436602	C	T	0,103	0,88
PyYM_01_v1	410142	A	G	0,103	0,92
PyYM_01_v1	533976	T	A	0,104	0,126
PyYM_01_v1	215576	A	T	0,104	0,76
PyYM_01_v1	516936	A	G	0,104	0,83
PyYM_01_v1	246867	G	C	0,104	0,89
PyYM_01_v1	246696	A	T	0,104	0,98
PyYM_01_v1	396107	C	T	0,105	1104
PyYM_01_v1	358818	T	A	0,105	0,114
PyYM_01_v1	394486	G	T	0,105	0,128
PyYM_01_v1	490597	G	T	0,105	0,152
PyYM_01_v1	117411	C	T	0,105	0,98
PyYM_01_v1	215975	A	C	0,105	0,98
PyYM_01_v1	212122	C	T	0,105	2,97
PyYM_01_v1	534312	G	A	0,106	0,113
PyYM_01_v1	433043	T	C	0,106	0,120
PyYM_01_v1	112000	T	C	0,106	0,123
PyYM_01_v1	523954	G	C	0,106	0,128
PyYM_01_v1	171412	T	C	0,107	0,127
PyYM_01_v1	292254	C	T	0,107	0,93
PyYM_01_v1	519697	A	G	0,107	0,95
PyYM_01_v1	305270	A	G	0,107	0,98
PyYM_01_v1	226507	T	C	0,108	0,100
PyYM_01_v1	341132	A	G	0,108	0,103
PyYM_01_v1	77324	C	T	0,108	0,119
PyYM_01_v1	133774	C	T	0,108	0,131
PyYM_01_v1	517247	T	A	0,108	0,93
PyYM_01_v1	212801	C	T	0,109	0,121
PyYM_01_v1	77315	C	T	0,109	0,123
PyYM_01_v1	410115	C	T	0,109	0,123
PyYM_01_v1	230187	A	C	0,109	0,136
PyYM_01_v1	121816	T	C	0,109	0,150
PyYM_01_v1	519704	C	T	0,109	0,91
PyYM_01_v1	512548	A	G	0,109	1,94
PyYM_01_v1	6310	T	C	0,11	0,10
PyYM_01_v1	169333	G	A	0,11	0,10
PyYM_01_v1	196700	A	G	0,11	0,10
PyYM_01_v1	337505	T	C	0,11	0,10
PyYM_01_v1	23659	C	T	0,11	0,11
PyYM_01_v1	47708	T	C	0,11	0,11
PyYM_01_v1	362592	T	C	0,11	0,11
PyYM_01_v1	362614	A	T	0,11	0,11
PyYM_01_v1	375177	T	C	0,11	0,11
PyYM_01_v1	443577	G	A	0,11	0,11
PyYM_01_v1	232538	C	T	0,11	0,12
PyYM_01_v1	264017	T	C	0,11	0,12
PyYM_01_v1	269470	A	G	0,11	0,12
PyYM_01_v1	269483	A	G	0,11	0,12
PyYM_01_v1	299087	A	G	0,11	0,12
PyYM_01_v1	356184	C	A	0,11	0,13
PyYM_01_v1	455299	C	T	0,11	0,13
PyYM_01_v1	85851	T	C	0,11	0,14
PyYM_01_v1	268126	A	C	0,11	0,14
PyYM_01_v1	221694	C	T	0,11	0,15
PyYM_01_v1	414150	A	T	0,11	0,15
PyYM_01_v1	533545	A	T	0,11	0,15
PyYM_01_v1	133898	G	A	0,11	0,16
PyYM_01_v1	203694	G	A	0,11	0,16
PyYM_01_v1	285206	A	G	0,11	0,17
PyYM_01_v1	533513	T	G	0,11	0,17
PyYM_01_v1	250362	A	C	0,11	0,18
PyYM_01_v1	250367	A	T	0,11	0,18
PyYM_01_v1	454672	T	C	0,11	0,18
PyYM_01_v1	502741	A	T	0,11	0,18
PyYM_01_v1	132277	C	T	0,11	0,19
PyYM_01_v1	356945	T	C	0,11	0,19
PyYM_01_v1	126704	T	A	0,11	0,2
PyYM_01_v1	103484	T	A	0,11	0,20
PyYM_01_v1	134901	C	T	0,11	0,20
PyYM_01_v1	329113	G	A	0,11	0,20
PyYM_01_v1	126248	A	T	0,11	0,22
PyYM_01_v1	89796	T	C	0,11	0,3
PyYM_01_v1	84375	C	T	0,11	0,4
PyYM_01_v1	319407	C	T	0,11	0,4
PyYM_01_v1	255641	C	T	0,11	0,6
PyYM_01_v1	321145	A	C	0,11	0,6
PyYM_01_v1	444782	A	G	0,11	0,6
PyYM_01_v1	495937	T	C	0,11	0,6
PyYM_01_v1	496077	G	T	0,11	0,6
PyYM_01_v1	52248	G	A	0,11	0,7
PyYM_01_v1	162568	G	A	0,11	0,7
PyYM_01_v1	230820	A	G	0,11	0,8
PyYM_01_v1	336868	A	G	0,11	0,8
PyYM_01_v1	339890	A	G	0,11	0,8
PyYM_01_v1	376541	C	T	0,11	0,8
PyYM_01_v1	435956	T	C	0,11	0,8
PyYM_01_v1	543192	G	A	0,11	0,8
PyYM_01_v1	132213	T	C	0,11	0,9
PyYM_01_v1	272800	G	A	0,11	0,9
PyYM_01_v1	334726	T	A	0,11	0,9
PyYM_01_v1	485672	C	T	0,11	0,9
PyYM_01_v1	143584	T	C	0,11	1,9
PyYM_01_v1	372762	T	G	0,110	0,106
PyYM_01_v1	511647	T	C	0,110	0,106
PyYM_01_v1	490571	C	T	0,110	0,167
PyYM_01_v1	458975	C	T	0,110	1,96
PyYM_01_v1	465085	A	G	0,111	1126
PyYM_01_v1	174471	T	A	0,111	0,100
PyYM_01_v1	488729	A	T	0,111	0,126
PyYM_01_v1	433602	A	T	0,111	0,145
PyYM_01_v1	268667	C	T	0,111	0,156
PyYM_01_v1	542785	A	G	0,111	0,86
PyYM_01_v1	342317	A	G	0,111	0,90
PyYM_01_v1	522234	C	T	0,112	0,117
PyYM_01_v1	488837	A	T	0,112	0,161
PyYM_01_v1	305697	G	A	0,112	0,85
PyYM_01_v1	482872	C	T	0,112	0,89
PyYM_01_v1	442666	A	G	0,113	0,100
PyYM_01_v1	65259	A	T	0,113	0,102
PyYM_01_v1	65284	A	G	0,113	0,102
PyYM_01_v1	172039	G	A	0,113	0,127
PyYM_01_v1	534240	T	G	0,113	0,133
PyYM_01_v1	226593	C	T	0,114	0,100
PyYM_01_v1	172941	A	G	0,114	0,118
PyYM_01_v1	197613	T	C	0,114	0,167
PyYM_01_v1	482886	C	T	0,114	0,89
PyYM_01_v1	482911	G	C	0,114	0,89
PyYM_01_v1	457612	G	T	0,115	0,135
PyYM_01_v1	373747	G	A	0,115	0,142
PyYM_01_v1	460389	C	T	0,116	3120
PyYM_01_v1	90684	T	C	0,116	0,103
PyYM_01_v1	466657	T	G	0,116	0,130
PyYM_01_v1	101828	G	A	0,117	0,104
PyYM_01_v1	58445	C	T	0,117	0,144
PyYM_01_v1	48351	G	T	0,117	0,146
PyYM_01_v1	213026	C	T	0,117	0,154
PyYM_01_v1	433620	T	C	0,118	1141
PyYM_01_v1	480342	C	T	0,118	0,104
PyYM_01_v1	172933	A	T	0,118	0,125
PyYM_01_v1	58961	A	T	0,118	0,131
PyYM_01_v1	390811	G	C	0,118	0,157
PyYM_01_v1	421355	T	G	0,118	0,158
PyYM_01_v1	464502	G	T	0,119	1122
PyYM_01_v1	224937	G	C	0,119	0,101
PyYM_01_v1	101604	G	A	0,119	0,103
PyYM_01_v1	606688	T	G	0,119	0,105
PyYM_01_v1	458867	C	T	0,119	0,107
PyYM_01_v1	379181	A	G	0,119	0,112
PyYM_01_v1	360095	C	A	0,119	0,139
PyYM_01_v1	254523	C	A	0,12	0,10
PyYM_01_v1	146179	A	G	0,12	0,11
PyYM_01_v1	337607	T	C	0,12	0,11
PyYM_01_v1	377034	C	A	0,12	0,11
PyYM_01_v1	124126	G	A	0,12	0,12
PyYM_01_v1	267922	C	A	0,12	0,12
PyYM_01_v1	335020	C	T	0,12	0,12
PyYM_01_v1	383717	G	A	0,12	0,12
PyYM_01_v1	497983	C	T	0,12	0,12
PyYM_01_v1	97320	A	T	0,12	0,13
PyYM_01_v1	242748	T	G	0,12	0,13
PyYM_01_v1	312716	C	T	0,12	0,13
PyYM_01_v1	362683	G	A	0,12	0,13
PyYM_01_v1	224421	T	G	0,12	0,14
PyYM_01_v1	245708	C	T	0,12	0,14
PyYM_01_v1	305146	A	G	0,12	0,14
PyYM_01_v1	441073	A	G	0,12	0,14
PyYM_01_v1	468759	C	A	0,12	0,14
PyYM_01_v1	285168	C	T	0,12	0,16
PyYM_01_v1	321520	G	A	0,12	0,16
PyYM_01_v1	353698	A	G	0,12	0,16
PyYM_01_v1	452758	A	G	0,12	0,16
PyYM_01_v1	599638	C	A	0,12	0,16
PyYM_01_v1	502684	T	A	0,12	0,17
PyYM_01_v1	533478	G	A	0,12	0,17
PyYM_01_v1	58265	A	T	0,12	0,18
PyYM_01_v1	98870	C	T	0,12	0,18
PyYM_01_v1	300600	A	C	0,12	0,18
PyYM_01_v1	472778	G	A	0,12	0,18
PyYM_01_v1	171973	T	C	0,12	0,19
PyYM_01_v1	482692	C	T	0,12	0,2
PyYM_01_v1	195868	T	C	0,12	0,20
PyYM_01_v1	279415	A	T	0,12	0,20
PyYM_01_v1	488636	T	C	0,12	0,20
PyYM_01_v1	372085	C	T	0,12	0,22
PyYM_01_v1	285128	A	C	0,12	0,24
PyYM_01_v1	213206	T	A	0,12	0,25
PyYM_01_v1	249189	G	A	0,12	0,3
PyYM_01_v1	438766	T	C	0,12	0,3
PyYM_01_v1	438771	T	A	0,12	0,3
PyYM_01_v1	17267	T	A	0,12	0,4
PyYM_01_v1	169432	C	G	0,12	0,5
PyYM_01_v1	435853	A	C	0,12	0,7
PyYM_01_v1	519180	T	G	0,12	0,7
PyYM_01_v1	595486	T	C	0,12	0,7
PyYM_01_v1	9772	T	C	0,12	0,8
PyYM_01_v1	85923	C	T	0,12	0,8
PyYM_01_v1	383091	T	C	0,12	0,8
PyYM_01_v1	444968	A	G	0,12	0,8
PyYM_01_v1	66364	C	T	0,12	0,9
PyYM_01_v1	124164	G	A	0,12	0,9
PyYM_01_v1	134548	A	G	0,12	0,9
PyYM_01_v1	207991	A	G	0,12	0,9
PyYM_01_v1	232041	G	A	0,12	1,11
PyYM_01_v1	45298	T	C	0,12	1,7
PyYM_01_v1	515645	A	T	0,120	0,105
PyYM_01_v1	117315	A	G	0,120	0,118
PyYM_01_v1	122672	T	C	0,120	0,121
PyYM_01_v1	307045	T	C	0,120	0,127
PyYM_01_v1	534291	A	G	0,120	0,142
PyYM_01_v1	106090	C	T	0,120	0,148
PyYM_01_v1	549020	G	A	0,120	0,156
PyYM_01_v1	459392	A	G	0,120	0,159
PyYM_01_v1	441389	C	A	0,121	0,108
PyYM_01_v1	117057	G	A	0,121	0,122
PyYM_01_v1	100996	T	C	0,121	0,135
PyYM_01_v1	423002	T	C	0,121	0,153
PyYM_01_v1	246830	T	G	0,121	0,95
PyYM_01_v1	101676	G	A	0,122	0,113
PyYM_01_v1	387894	T	G	0,122	0,118
PyYM_01_v1	52083	C	T	0,123	0,114
PyYM_01_v1	491315	A	G	0,123	0,116
PyYM_01_v1	480798	G	A	0,123	0,119
PyYM_01_v1	58477	C	T	0,123	0,127
PyYM_01_v1	478377	C	T	0,123	0,147
PyYM_01_v1	423066	C	T	0,123	0,172
PyYM_01_v1	174355	A	G	0,124	0,105
PyYM_01_v1	524733	C	T	0,124	0,109
PyYM_01_v1	341344	C	T	0,124	0,117
PyYM_01_v1	117024	C	T	0,124	0,119
PyYM_01_v1	226542	A	G	0,124	0,121
PyYM_01_v1	118573	C	G	0,125	0,104
PyYM_01_v1	387902	A	G	0,125	0,113
PyYM_01_v1	56730	G	A	0,125	0,124
PyYM_01_v1	478383	T	C	0,125	0,135
PyYM_01_v1	56924	A	C	0,125	0,147
PyYM_01_v1	523918	C	T	0,125	0,156
PyYM_01_v1	224932	C	T	0,126	0,105
PyYM_01_v1	174627	A	G	0,126	0,116
PyYM_01_v1	440096	G	C	0,126	0,123
PyYM_01_v1	78780	A	G	0,126	0,126
PyYM_01_v1	118065	A	C	0,126	0,135
PyYM_01_v1	316114	T	C	0,127	0,133
PyYM_01_v1	407828	T	G	0,127	0,149
PyYM_01_v1	373657	G	A	0,127	0,173
PyYM_01_v1	52845	T	A	0,127	0,184
PyYM_01_v1	268682	T	A	0,127	0,189
PyYM_01_v1	92333	A	G	0,128	1140
PyYM_01_v1	217441	T	C	0,128	0,114
PyYM_01_v1	89968	G	C	0,128	0,129
PyYM_01_v1	101192	A	G	0,128	0,154
PyYM_01_v1	376924	C	A	0,128	0,184
PyYM_01_v1	289318	A	T	0,129	1116
PyYM_01_v1	462405	T	C	0,129	1140
PyYM_01_v1	375389	G	A	0,129	2171
PyYM_01_v1	225903	A	G	0,129	0,114
PyYM_01_v1	394528	C	T	0,129	0,121
PyYM_01_v1	306579	A	G	0,129	0,150
PyYM_01_v1	65547	C	T	0,13	0,10
PyYM_01_v1	100264	G	C	0,13	0,10
PyYM_01_v1	143046	T	G	0,13	0,10
PyYM_01_v1	281532	C	T	0,13	0,10
PyYM_01_v1	334699	C	T	0,13	0,10
PyYM_01_v1	480510	A	C	0,13	0,10
PyYM_01_v1	605500	C	A	0,13	0,10
PyYM_01_v1	87941	A	G	0,13	0,11
PyYM_01_v1	230792	G	A	0,13	0,11
PyYM_01_v1	357786	G	A	0,13	0,11
PyYM_01_v1	474801	C	T	0,13	0,11
PyYM_01_v1	513700	A	C	0,13	0,11
PyYM_01_v1	531883	C	T	0,13	0,11
PyYM_01_v1	151828	A	G	0,13	0,12
PyYM_01_v1	242707	T	G	0,13	0,12
PyYM_01_v1	529215	T	C	0,13	0,12
PyYM_01_v1	605531	T	C	0,13	0,12
PyYM_01_v1	15850	A	G	0,13	0,13
PyYM_01_v1	19557	T	A	0,13	0,13
PyYM_01_v1	87308	G	A	0,13	0,13
PyYM_01_v1	313163	C	G	0,13	0,13
PyYM_01_v1	313190	G	T	0,13	0,13
PyYM_01_v1	468476	C	A	0,13	0,13
PyYM_01_v1	224522	A	G	0,13	0,14
PyYM_01_v1	290702	G	A	0,13	0,14
PyYM_01_v1	355608	T	G	0,13	0,14
PyYM_01_v1	362182	A	G	0,13	0,14
PyYM_01_v1	460910	A	C	0,13	0,14
PyYM_01_v1	460933	G	A	0,13	0,14
PyYM_01_v1	502471	A	G	0,13	0,14
PyYM_01_v1	300631	A	T	0,13	0,15
PyYM_01_v1	310333	A	T	0,13	0,15
PyYM_01_v1	506141	A	C	0,13	0,15
PyYM_01_v1	356422	A	G	0,13	0,16
PyYM_01_v1	496669	T	C	0,13	0,16
PyYM_01_v1	196691	T	C	0,13	0,17
PyYM_01_v1	312710	C	A	0,13	0,17
PyYM_01_v1	384865	C	T	0,13	0,17
PyYM_01_v1	185963	C	T	0,13	0,18
PyYM_01_v1	415352	A	C	0,13	0,18
PyYM_01_v1	488660	T	G	0,13	0,18
PyYM_01_v1	279421	G	A	0,13	0,20
PyYM_01_v1	353707	G	T	0,13	0,20
PyYM_01_v1	187335	G	T	0,13	0,21
PyYM_01_v1	284517	T	C	0,13	0,23
PyYM_01_v1	358985	G	A	0,13	0,28
PyYM_01_v1	89804	C	A	0,13	0,3
PyYM_01_v1	41666	G	T	0,13	0,31
PyYM_01_v1	300831	T	C	0,13	0,4
PyYM_01_v1	359563	A	G	0,13	0,5
PyYM_01_v1	64235	A	G	0,13	0,6
PyYM_01_v1	124542	G	T	0,13	0,6
PyYM_01_v1	152598	T	C	0,13	0,6
PyYM_01_v1	487740	T	C	0,13	0,6
PyYM_01_v1	286761	T	C	0,13	0,7
PyYM_01_v1	286766	C	T	0,13	0,7
PyYM_01_v1	313354	G	A	0,13	0,7
PyYM_01_v1	457171	G	A	0,13	0,7
PyYM_01_v1	495926	A	G	0,13	0,7
PyYM_01_v1	9796	C	T	0,13	0,8
PyYM_01_v1	215855	C	T	0,13	0,8
PyYM_01_v1	336845	A	C	0,13	0,8
PyYM_01_v1	357315	C	T	0,13	0,8
PyYM_01_v1	497664	C	A	0,13	0,8
PyYM_01_v1	147998	T	C	0,13	0,9
PyYM_01_v1	290846	G	T	0,13	0,9
PyYM_01_v1	444605	C	T	0,13	0,9
PyYM_01_v1	463073	T	C	0,13	2,17
PyYM_01_v1	291551	A	C	0,130	0,126
PyYM_01_v1	117129	T	C	0,130	0,134
PyYM_01_v1	191213	A	G	0,130	0,88
PyYM_01_v1	118650	C	A	0,131	0,103
PyYM_01_v1	211963	C	T	0,131	0,145
PyYM_01_v1	102567	A	C	0,131	0,146
PyYM_01_v1	396297	T	G	0,132	0,118
PyYM_01_v1	359138	C	A	0,132	0,148
PyYM_01_v1	75753	G	T	0,132	0,163
PyYM_01_v1	459775	G	T	0,133	0
PyYM_01_v1	17150	T	C	0,133	0,102
PyYM_01_v1	48081	G	A	0,133	0,130
PyYM_01_v1	257739	A	G	0,133	0,150
PyYM_01_v1	116483	T	C	0,133	0,152
PyYM_01_v1	192818	G	A	0,133	0,81
PyYM_01_v1	517253	A	G	0,134	0,105
PyYM_01_v1	217889	A	G	0,134	0,110
PyYM_01_v1	217432	T	C	0,134	0,119
PyYM_01_v1	76110	C	T	0,134	0,156
PyYM_01_v1	605840	G	A	0,135	0,114
PyYM_01_v1	225949	G	T	0,135	0,119
PyYM_01_v1	341659	T	G	0,135	0,124
PyYM_01_v1	122722	G	A	0,135	0,162
PyYM_01_v1	372591	G	A	0,136	0,125
PyYM_01_v1	338086	G	A	0,136	0,131
PyYM_01_v1	455546	G	A	0,136	0,135
PyYM_01_v1	315087	C	T	0,136	0,145
PyYM_01_v1	18429	T	C	0,136	0,147
PyYM_01_v1	48309	T	A	0,136	0,161
PyYM_01_v1	104440	A	G	0,137	0,127
PyYM_01_v1	522215	T	C	0,137	0,128
PyYM_01_v1	549321	C	T	0,137	0,144
PyYM_01_v1	502198	A	T	0,137	0,186
PyYM_01_v1	174478	A	G	0,138	0,130
PyYM_01_v1	174907	T	G	0,138	0,145
PyYM_01_v1	76593	C	G	0,138	0,167
PyYM_01_v1	107942	G	A	0,138	0,179
PyYM_01_v1	226572	T	C	0,139	0,128
PyYM_01_v1	171542	A	C	0,139	0,154
PyYM_01_v1	117543	G	T	0,14	0,10
PyYM_01_v1	286744	C	T	0,14	0,10
PyYM_01_v1	511842	G	C	0,14	0,10
PyYM_01_v1	524528	C	T	0,14	0,11
PyYM_01_v1	74643	C	T	0,14	0,12
PyYM_01_v1	275918	G	A	0,14	0,12
PyYM_01_v1	14882	T	A	0,14	0,13
PyYM_01_v1	153392	C	T	0,14	0,13
PyYM_01_v1	179057	T	A	0,14	0,13
PyYM_01_v1	187546	T	A	0,14	0,13
PyYM_01_v1	16205	C	T	0,14	0,14
PyYM_01_v1	355601	G	A	0,14	0,14
PyYM_01_v1	361649	T	C	0,14	0,14
PyYM_01_v1	504365	C	T	0,14	0,14
PyYM_01_v1	149093	T	C	0,14	0,15
PyYM_01_v1	505647	A	G	0,14	0,15
PyYM_01_v1	284841	T	G	0,14	0,16
PyYM_01_v1	518186	G	T	0,14	0,16
PyYM_01_v1	150816	C	T	0,14	0,17
PyYM_01_v1	280501	A	G	0,14	0,17
PyYM_01_v1	328111	G	A	0,14	0,17
PyYM_01_v1	225423	G	A	0,14	0,18
PyYM_01_v1	385746	C	A	0,14	0,18
PyYM_01_v1	489890	G	A	0,14	0,19
PyYM_01_v1	533370	G	A	0,14	0,19
PyYM_01_v1	164209	T	C	0,14	0,20
PyYM_01_v1	244632	C	T	0,14	0,21
PyYM_01_v1	331847	G	A	0,14	0,21
PyYM_01_v1	457000	C	A	0,14	0,24
PyYM_01_v1	41647	C	T	0,14	0,32
PyYM_01_v1	15117	A	G	0,14	0,5
PyYM_01_v1	81113	G	A	0,14	0,5
PyYM_01_v1	274476	T	C	0,14	0,7
PyYM_01_v1	58740	T	A	0,14	0,8
PyYM_01_v1	153454	T	C	0,14	0,8
PyYM_01_v1	481774	A	G	0,14	0,8
PyYM_01_v1	98781	T	C	0,14	0,9
PyYM_01_v1	257570	C	A	0,14	0,9
PyYM_01_v1	393938	A	G	0,14	0,9
PyYM_01_v1	459090	C	T	0,14	0,9
PyYM_01_v1	505653	G	A,T	0,14,1	0,14,3
PyYM_01_v1	76002	C	T	0,140	1166
PyYM_01_v1	238791	A	C	0,140	0,170
PyYM_01_v1	379295	A	G	0,140	0,177
PyYM_01_v1	422555	A	G	0,141	0,155
PyYM_01_v1	389773	C	A	0,141	0,157
PyYM_01_v1	495008	C	T	0,141	0,159
PyYM_01_v1	116406	T	C	0,142	1155
PyYM_01_v1	422783	A	G	0,142	1169
PyYM_01_v1	463703	T	G	0,142	0,137
PyYM_01_v1	361573	G	A	0,142	0,138
PyYM_01_v1	488446	A	G	0,142	0,155
PyYM_01_v1	16998	A	G	0,142	0,158
PyYM_01_v1	76488	G	A	0,142	0,181
PyYM_01_v1	394473	C	T	0,143	1176
PyYM_01_v1	91198	G	T	0,143	0,150
PyYM_01_v1	490523	C	T	0,143	0,174
PyYM_01_v1	374853	A	G	0,144	1152
PyYM_01_v1	91878	T	C	0,144	0,112
PyYM_01_v1	76176	T	G	0,144	0,141
PyYM_01_v1	412932	T	C	0,144	0,145
PyYM_01_v1	64850	C	T	0,144	0,150
PyYM_01_v1	488470	T	C	0,144	0,162
PyYM_01_v1	466492	C	T	0,145	0,133
PyYM_01_v1	292440	A	G	0,146	0,117
PyYM_01_v1	306645	T	A	0,146	0,135
PyYM_01_v1	187215	A	G	0,146	0,149
PyYM_01_v1	91324	T	C	0,146	0,175
PyYM_01_v1	549438	G	A	0,147	2160
PyYM_01_v1	515773	A	T	0,147	0,129
PyYM_01_v1	396307	T	C	0,147	0,130
PyYM_01_v1	56310	G	A	0,147	0,131
PyYM_01_v1	255358	T	C	0,147	0,145
PyYM_01_v1	92243	C	T	0,147	0,155
PyYM_01_v1	316094	C	T	0,147	0,161
PyYM_01_v1	17095	A	G	0,148	0,105
PyYM_01_v1	396563	T	C	0,148	0,112
PyYM_01_v1	338003	C	T	0,148	0,131
PyYM_01_v1	48752	A	G	0,148	0,155
PyYM_01_v1	360112	T	A	0,148	0,173
PyYM_01_v1	59414	G	A	0,148	0,174
PyYM_01_v1	289650	C	T	0,149	0,116
PyYM_01_v1	186066	G	A	0,15	0,10
PyYM_01_v1	543158	A	C	0,15	0,10
PyYM_01_v1	543172	A	G	0,15	0,10
PyYM_01_v1	138835	A	G	0,15	0,13
PyYM_01_v1	162575	C	T	0,15	0,13
PyYM_01_v1	162798	C	A	0,15	0,13
PyYM_01_v1	234400	T	C	0,15	0,13
PyYM_01_v1	242693	C	A	0,15	0,13
PyYM_01_v1	385577	C	A	0,15	0,13
PyYM_01_v1	451802	T	C	0,15	0,13
PyYM_01_v1	246517	G	A	0,15	0,14
PyYM_01_v1	287560	C	T	0,15	0,15
PyYM_01_v1	392401	A	G	0,15	0,15
PyYM_01_v1	395576	A	C	0,15	0,15
PyYM_01_v1	416603	A	G	0,15	0,15
PyYM_01_v1	504777	C	T	0,15	0,15
PyYM_01_v1	60934	T	C	0,15	0,16
PyYM_01_v1	97439	C	T	0,15	0,16
PyYM_01_v1	201081	A	C	0,15	0,16
PyYM_01_v1	390763	G	A	0,15	0,16
PyYM_01_v1	515166	T	A	0,15	0,16
PyYM_01_v1	521435	C	T	0,15	0,16
PyYM_01_v1	52287	T	G	0,15	0,17
PyYM_01_v1	350298	C	T	0,15	0,17
PyYM_01_v1	17682	A	T	0,15	0,18
PyYM_01_v1	126280	T	C	0,15	0,18
PyYM_01_v1	149490	G	A	0,15	0,18
PyYM_01_v1	287443	A	T	0,15	0,18
PyYM_01_v1	310343	T	C	0,15	0,18
PyYM_01_v1	361236	G	T	0,15	0,18
PyYM_01_v1	532166	T	C	0,15	0,18
PyYM_01_v1	283580	G	T	0,15	0,19
PyYM_01_v1	14777	A	G	0,15	0,20
PyYM_01_v1	48977	A	G	0,15	0,20
PyYM_01_v1	19572	G	A	0,15	0,22
PyYM_01_v1	504144	C	A	0,15	0,22
PyYM_01_v1	301689	G	A	0,15	0,23
PyYM_01_v1	275513	C	T	0,15	0,24
PyYM_01_v1	336245	C	T	0,15	0,24
PyYM_01_v1	530454	A	G	0,15	0,24
PyYM_01_v1	350136	A	G	0,15	0,26
PyYM_01_v1	254161	T	A	0,15	0,44
PyYM_01_v1	175803	A	G	0,15	0,5
PyYM_01_v1	634993	G	A	0,15	0,5
PyYM_01_v1	392021	A	G	0,15	0,6
PyYM_01_v1	58038	G	T	0,15	0,7
PyYM_01_v1	418121	G	A	0,15	0,7
PyYM_01_v1	524868	C	A	0,15	0,7
PyYM_01_v1	300807	T	C	0,15	0,8
PyYM_01_v1	418152	T	C	0,15	0,9
PyYM_01_v1	503791	C	T	0,15	0,9
PyYM_01_v1	515933	G	T	0,15	0,9
PyYM_01_v1	518454	A	C	0,15	0,9
PyYM_01_v1	389762	C	T	0,150	0,168
PyYM_01_v1	391572	A	T	0,151	2162
PyYM_01_v1	290167	A	G	0,151	0,118
PyYM_01_v1	75831	A	G	0,151	0,156
PyYM_01_v1	522016	A	G	0,151	0,177
PyYM_01_v1	56478	A	T	0,152	0,129
PyYM_01_v1	56594	A	T	0,152	0,152
PyYM_01_v1	102417	G	T	0,152	0,172
PyYM_01_v1	292422	A	C	0,153	0,127
PyYM_01_v1	338014	C	T	0,153	0,137
PyYM_01_v1	223879	T	C	0,153	0,164
PyYM_01_v1	394972	C	T	0,153	0,164
PyYM_01_v1	522782	T	C	0,153	0,170
PyYM_01_v1	495034	G	A	0,153	0,177
PyYM_01_v1	374640	C	T	0,153	0,178
PyYM_01_v1	263761	T	C	0,154	0,144
PyYM_01_v1	473570	G	A	0,154	0,161
PyYM_01_v1	453662	A	G	0,154	0,209
PyYM_01_v1	480318	A	G	0,155	0,139
PyYM_01_v1	495019	T	C	0,155	0,167
PyYM_01_v1	174912	C	T	0,156	0,160
PyYM_01_v1	478344	A	G	0,156	0,178
PyYM_01_v1	360236	C	A	0,156	0,179
PyYM_01_v1	56322	A	G	0,157	0,132
PyYM_01_v1	291539	A	C	0,157	0,146
PyYM_01_v1	391656	C	T	0,157	0,179
PyYM_01_v1	56391	A	C	0,158	1148
PyYM_01_v1	101635	A	G	0,158	0,147
PyYM_01_v1	56382	G	C	0,158	0,157
PyYM_01_v1	212101	A	G	0,159	0,159
PyYM_01_v1	72331	T	C	0,16	0,10
PyYM_01_v1	260917	A	T	0,16	0,10
PyYM_01_v1	243133	C	T	0,16	0,11
PyYM_01_v1	280010	C	A	0,16	0,12
PyYM_01_v1	446058	T	C	0,16	0,12
PyYM_01_v1	131881	T	C	0,16	0,13
PyYM_01_v1	228969	T	G	0,16	0,13
PyYM_01_v1	337576	G	A	0,16	0,13
PyYM_01_v1	451821	A	G	0,16	0,13
PyYM_01_v1	542682	A	C	0,16	0,13
PyYM_01_v1	254866	T	C	0,16	0,14
PyYM_01_v1	347341	A	G	0,16	0,14
PyYM_01_v1	134073	A	G	0,16	0,15
PyYM_01_v1	255235	A	C	0,16	0,15
PyYM_01_v1	321488	G	A	0,16	0,16
PyYM_01_v1	445093	G	A	0,16	0,16
PyYM_01_v1	98661	A	C	0,16	0,17
PyYM_01_v1	170815	C	T	0,16	0,17
PyYM_01_v1	362032	G	A	0,16	0,17
PyYM_01_v1	441867	C	T	0,16	0,17
PyYM_01_v1	14291	A	C	0,16	0,19
PyYM_01_v1	136650	T	C	0,16	0,19
PyYM_01_v1	297313	A	G	0,16	0,19
PyYM_01_v1	400266	G	A	0,16	0,19
PyYM_01_v1	442941	C	T	0,16	0,19
PyYM_01_v1	504086	C	T	0,16	0,19
PyYM_01_v1	504098	A	G	0,16	0,19
PyYM_01_v1	89402	T	C	0,16	0,20
PyYM_01_v1	226074	A	G	0,16	0,20
PyYM_01_v1	485855	G	A	0,16	0,20
PyYM_01_v1	524848	G	T	0,16	0,20
PyYM_01_v1	234596	G	A	0,16	0,21
PyYM_01_v1	254056	G	A	0,16	0,21
PyYM_01_v1	282551	T	C	0,16	0,21
PyYM_01_v1	412753	C	T	0,16	0,21
PyYM_01_v1	453323	G	C	0,16	0,21
PyYM_01_v1	453334	G	A	0,16	0,21
PyYM_01_v1	453352	G	T	0,16	0,21
PyYM_01_v1	321394	G	A	0,16	0,22
PyYM_01_v1	233581	T	C	0,16	0,23
PyYM_01_v1	244638	T	C	0,16	0,25
PyYM_01_v1	502342	T	A	0,16	0,25
PyYM_01_v1	163714	C	G	0,16	0,5
PyYM_01_v1	130607	A	G	0,16	0,8
PyYM_01_v1	225806	C	T	0,16	0,8
PyYM_01_v1	273436	A	G	0,16	0,8
PyYM_01_v1	313402	T	A	0,16	0,8
PyYM_01_v1	313407	C	T	0,16	0,8
PyYM_01_v1	338601	T	G	0,16	0,9
PyYM_01_v1	537278	T	C	0,16	0,9
PyYM_01_v1	460903	A	G	0,16	1,15
PyYM_01_v1	174259	G	A	0,160	0,122
PyYM_01_v1	294136	A	G	0,160	0,131
PyYM_01_v1	263788	A	G	0,160	0,153
PyYM_01_v1	48125	G	T	0,160	0,164
PyYM_01_v1	91311	T	A	0,160	0,191
PyYM_01_v1	56446	A	T	0,161	0,145
PyYM_01_v1	518651	G	A	0,161	0,148
PyYM_01_v1	170212	A	G	0,161	0,161
PyYM_01_v1	458059	A	G	0,161	0,176
PyYM_01_v1	458043	T	C	0,161	0,177
PyYM_01_v1	396417	G	T	0,162	0,165
PyYM_01_v1	172078	C	T	0,162	0,169
PyYM_01_v1	458068	T	C	0,162	0,172
PyYM_01_v1	91938	G	T	0,163	0,147
PyYM_01_v1	22794	G	T	0,163	0,161
PyYM_01_v1	522309	C	T	0,163	0,172
PyYM_01_v1	77627	A	G	0,164	0,139
PyYM_01_v1	516418	G	C	0,164	0,146
PyYM_01_v1	192983	T	G	0,164	0,80
PyYM_01_v1	549310	A	G	0,165	0,165
PyYM_01_v1	394540	T	C	0,166	0,155
PyYM_01_v1	323110	C	T	0,166	0,173
PyYM_01_v1	487863	T	C	0,167	0,198
PyYM_01_v1	457594	T	C	0,168	1198
PyYM_01_v1	192899	A	G	0,168	0,88
PyYM_01_v1	322987	C	T	0,169	2149
PyYM_01_v1	48880	T	C	0,169	0,166
PyYM_01_v1	391548	A	T	0,169	0,167
PyYM_01_v1	49011	G	A	0,17	0,10
PyYM_01_v1	186046	G	T	0,17	0,10
PyYM_01_v1	6874	T	C	0,17	0,11
PyYM_01_v1	441690	T	C	0,17	0,12
PyYM_01_v1	496159	A	G	0,17	0,12
PyYM_01_v1	46045	A	T	0,17	0,13
PyYM_01_v1	362688	G	T	0,17	0,13
PyYM_01_v1	97448	C	G	0,17	0,14
PyYM_01_v1	164657	C	T	0,17	0,14
PyYM_01_v1	292312	A	C	0,17	0,14
PyYM_01_v1	451657	T	C	0,17	0,14
PyYM_01_v1	532986	A	G	0,17	0,14
PyYM_01_v1	23589	A	T	0,17	0,15
PyYM_01_v1	201181	C	T	0,17	0,15
PyYM_01_v1	344061	A	G	0,17	0,15
PyYM_01_v1	490034	A	T	0,17	0,15
PyYM_01_v1	532152	G	A	0,17	0,16
PyYM_01_v1	541150	A	G	0,17	0,16
PyYM_01_v1	178514	G	A	0,17	0,17
PyYM_01_v1	373209	G	A	0,17	0,17
PyYM_01_v1	93524	G	A	0,17	0,19
PyYM_01_v1	151954	A	G	0,17	0,19
PyYM_01_v1	230507	C	T	0,17	0,19
PyYM_01_v1	308267	C	T	0,17	0,20
PyYM_01_v1	332476	G	T	0,17	0,20
PyYM_01_v1	404428	T	C	0,17	0,20
PyYM_01_v1	404461	C	T	0,17	0,20
PyYM_01_v1	152941	A	G	0,17	0,22
PyYM_01_v1	297886	T	C	0,17	0,24
PyYM_01_v1	81620	T	C	0,17	0,25
PyYM_01_v1	134921	T	C	0,17	0,27
PyYM_01_v1	284299	T	G	0,17	0,27
PyYM_01_v1	331798	T	C	0,17	0,28
PyYM_01_v1	213683	G	C	0,17	0,32
PyYM_01_v1	528335	G	A	0,17	0,9
PyYM_01_v1	633950	A	C	0,17	0,9
PyYM_01_v1	537061	T	G	0,17	1,18
PyYM_01_v1	77487	C	T	0,170	0,148
PyYM_01_v1	316068	A	G	0,170	0,175
PyYM_01_v1	487830	T	G	0,170	0,196
PyYM_01_v1	56522	T	C	0,171	0,153
PyYM_01_v1	421923	C	T	0,172	1195
PyYM_01_v1	78505	T	C	0,172	0,178
PyYM_01_v1	251867	C	T	0,172	0,227
PyYM_01_v1	75140	T	C	0,173	0,153
PyYM_01_v1	390883	T	C	0,173	0,182
PyYM_01_v1	155485	C	T	0,174	0,127
PyYM_01_v1	289538	A	C	0,174	0,128
PyYM_01_v1	48196	A	C	0,174	0,212
PyYM_01_v1	91901	C	T	0,175	0,154
PyYM_01_v1	291663	T	C	0,175	0,179
PyYM_01_v1	391185	C	T	0,176	1166
PyYM_01_v1	461612	T	G	0,176	1167
PyYM_01_v1	155530	C	T	0,176	0,111
PyYM_01_v1	455269	C	T	0,176	0,173
PyYM_01_v1	256446	T	C	0,176	0,175
PyYM_01_v1	22780	C	A	0,176	0,178
PyYM_01_v1	238863	A	G	0,176	0,191
PyYM_01_v1	251884	A	G	0,176	0,222
PyYM_01_v1	391527	A	G	0,178	0,189
PyYM_01_v1	375321	C	T	0,178	0,203
PyYM_01_v1	361478	C	T	0,178	0,243
PyYM_01_v1	291969	T	A	0,179	1170
PyYM_01_v1	512517	A	C	0,179	0,159
PyYM_01_v1	119685	C	A	0,18	0,11
PyYM_01_v1	215749	G	T	0,18	0,11
PyYM_01_v1	413137	A	G	0,18	0,11
PyYM_01_v1	326828	A	G	0,18	0,13
PyYM_01_v1	516859	G	A	0,18	0,14
PyYM_01_v1	140842	C	T	0,18	0,15
PyYM_01_v1	169921	G	A	0,18	0,15
PyYM_01_v1	377404	G	A	0,18	0,15
PyYM_01_v1	315360	T	C	0,18	0,16
PyYM_01_v1	331387	C	T	0,18	0,16
PyYM_01_v1	337129	A	G	0,18	0,16
PyYM_01_v1	356161	G	A	0,18	0,16
PyYM_01_v1	134984	G	A	0,18	0,18
PyYM_01_v1	242851	C	T	0,18	0,18
PyYM_01_v1	247095	A	T	0,18	0,18
PyYM_01_v1	288874	C	A	0,18	0,18
PyYM_01_v1	52377	G	A	0,18	0,19
PyYM_01_v1	288801	T	G	0,18	0,19
PyYM_01_v1	321301	T	C	0,18	0,19
PyYM_01_v1	347242	C	T	0,18	0,19
PyYM_01_v1	394766	G	A	0,18	0,19
PyYM_01_v1	87956	C	T	0,18	0,20
PyYM_01_v1	87962	G	A	0,18	0,20
PyYM_01_v1	343412	G	T	0,18	0,20
PyYM_01_v1	97383	T	C	0,18	0,21
PyYM_01_v1	134043	A	G	0,18	0,21
PyYM_01_v1	452751	T	C	0,18	0,21
PyYM_01_v1	487164	A	C	0,18	0,22
PyYM_01_v1	465626	T	A	0,18	0,23
PyYM_01_v1	78180	T	C	0,18	0,24
PyYM_01_v1	337228	C	G	0,18	0,24
PyYM_01_v1	363637	G	A	0,18	0,24
PyYM_01_v1	373171	G	A	0,18	0,24
PyYM_01_v1	384813	A	G	0,18	0,24
PyYM_01_v1	486955	T	A	0,18	0,24
PyYM_01_v1	503562	A	G	0,18	0,25
PyYM_01_v1	213158	G	A	0,18	0,26
PyYM_01_v1	132290	C	G	0,18	0,30
PyYM_01_v1	48565	A	C	0,18	0,35
PyYM_01_v1	344277	C	T	0,18	0,5
PyYM_01_v1	81124	C	T	0,18	0,7
PyYM_01_v1	392013	C	T	0,18	0,8
PyYM_01_v1	596587	C	A	0,18	0,8
PyYM_01_v1	58720	T	C	0,18	0,9
PyYM_01_v1	322974	G	A	0,180	1158
PyYM_01_v1	479882	A	G	0,180	0,188
PyYM_01_v1	291588	A	G	0,181	0,165
PyYM_01_v1	488405	A	G	0,181	0,191
PyYM_01_v1	519015	A	T	0,182	0,140
PyYM_01_v1	478866	A	G	0,182	0,195
PyYM_01_v1	155525	T	C	0,184	0,115
PyYM_01_v1	232407	G	A	0,184	0,208
PyYM_01_v1	520817	G	A	0,184	0,208
PyYM_01_v1	193115	T	C	0,186	0,125
PyYM_01_v1	480271	G	A	0,186	0,175
PyYM_01_v1	61759	A	C	0,187	0,155
PyYM_01_v1	394683	A	G	0,188	0,156
PyYM_01_v1	391242	T	C	0,188	0,163
PyYM_01_v1	479851	G	A	0,188	0,217
PyYM_01_v1	56681	T	C	0,189	0,162
PyYM_01_v1	390426	C	A	0,189	0,195
PyYM_01_v1	45866	A	G	0,19	0,10
PyYM_01_v1	172466	T	A	0,19	0,11
PyYM_01_v1	515894	A	T	0,19	0,11
PyYM_01_v1	332450	T	C	0,19	0,12
PyYM_01_v1	456928	T	C	0,19	0,12
PyYM_01_v1	12607	A	C	0,19	0,13
PyYM_01_v1	94503	G	A	0,19	0,13
PyYM_01_v1	340732	T	C	0,19	0,13
PyYM_01_v1	518510	G	A	0,19	0,14
PyYM_01_v1	518520	G	A	0,19	0,14
PyYM_01_v1	595645	C	T	0,19	0,14
PyYM_01_v1	46341	A	G	0,19	0,15
PyYM_01_v1	299373	G	A	0,19	0,15
PyYM_01_v1	443099	G	A	0,19	0,15
PyYM_01_v1	23597	A	T	0,19	0,16
PyYM_01_v1	166196	G	A	0,19	0,16
PyYM_01_v1	412776	T	A	0,19	0,17
PyYM_01_v1	14891	T	C	0,19	0,18
PyYM_01_v1	164399	A	G	0,19	0,18
PyYM_01_v1	408138	C	T	0,19	0,18
PyYM_01_v1	357575	C	A	0,19	0,19
PyYM_01_v1	360067	T	C	0,19	0,19
PyYM_01_v1	384438	T	C	0,19	0,19
PyYM_01_v1	441861	C	A	0,19	0,19
PyYM_01_v1	504783	C	G	0,19	0,19
PyYM_01_v1	522967	G	T	0,19	0,19
PyYM_01_v1	549668	A	G	0,19	0,19
PyYM_01_v1	146930	T	C	0,19	0,20
PyYM_01_v1	93546	C	T	0,19	0,21
PyYM_01_v1	385779	T	C	0,19	0,21
PyYM_01_v1	12692	T	G	0,19	0,22
PyYM_01_v1	384793	A	T	0,19	0,22
PyYM_01_v1	472791	C	G	0,19	0,23
PyYM_01_v1	236112	T	G	0,19	0,24
PyYM_01_v1	245457	C	T	0,19	0,24
PyYM_01_v1	390519	G	A	0,19	0,24
PyYM_01_v1	85823	A	C	0,19	0,25
PyYM_01_v1	503282	G	A	0,19	0,25
PyYM_01_v1	336316	C	T	0,19	0,26
PyYM_01_v1	80114	T	A	0,19	0,27
PyYM_01_v1	336257	G	A	0,19	0,28
PyYM_01_v1	350124	C	T	0,19	0,28
PyYM_01_v1	247503	A	G	0,19	0,29
PyYM_01_v1	165088	T	G	0,19	0,30
PyYM_01_v1	23022	A	G	0,19	0,32
PyYM_01_v1	81247	C	T	0,19	0,4
PyYM_01_v1	172102	A	G	0,190	0,169
PyYM_01_v1	323310	C	T	0,190	0,177
PyYM_01_v1	341992	C	A	0,190	0,202
PyYM_01_v1	230725	T	C	0,190	0,205
PyYM_01_v1	422258	G	A	0,190	0,213
PyYM_01_v1	211403	A	G	0,191	0,184
PyYM_01_v1	170224	G	C	0,191	0,190
PyYM_01_v1	323097	T	C	0,193	0,199
PyYM_01_v1	251842	T	C	0,193	0,206
PyYM_01_v1	521586	G	A	0,193	0,211
PyYM_01_v1	375342	C	T	0,195	1246
PyYM_01_v1	59377	T	C	0,196	0,190
PyYM_01_v1	252639	G	A	0,196	0,243
PyYM_01_v1	175265	A	G	0,197	0,177
PyYM_01_v1	295226	A	C	0,197	0,180
PyYM_01_v1	290079	G	A	0,199	0,165
PyYM_01_v1	101084	G	A	0,199	0,218
PyYM_01_v1	361547	C	T	0,199	0,225
PyYM_01_v1	156848	T	G	0,2	0,10
PyYM_01_v1	404356	T	C	0,2	0,12
PyYM_01_v1	393976	G	A	0,20	0,10
PyYM_01_v1	319210	C	A	0,20	0,11
PyYM_01_v1	518585	C	T	0,20	0,12
PyYM_01_v1	280051	G	A	0,20	0,13
PyYM_01_v1	595613	C	T	0,20	0,14
PyYM_01_v1	46334	C	T	0,20	0,15
PyYM_01_v1	223061	C	T	0,20	0,15
PyYM_01_v1	362698	C	A	0,20	0,15
PyYM_01_v1	143539	T	C	0,20	0,16
PyYM_01_v1	283768	C	T	0,20	0,16
PyYM_01_v1	383158	G	A	0,20	0,16
PyYM_01_v1	97466	G	A	0,20	0,17
PyYM_01_v1	291836	T	G	0,20	0,17
PyYM_01_v1	291845	C	A	0,20	0,17
PyYM_01_v1	357679	T	G	0,20	0,17
PyYM_01_v1	277157	T	A	0,20	0,19
PyYM_01_v1	313818	C	A	0,20	0,19
PyYM_01_v1	443006	C	T	0,20	0,19
PyYM_01_v1	151052	C	G	0,20	0,20
PyYM_01_v1	442991	T	C	0,20	0,20
PyYM_01_v1	462441	C	T	0,20	0,20
PyYM_01_v1	18697	G	A	0,20	0,21
PyYM_01_v1	186115	G	A	0,20	0,21
PyYM_01_v1	197970	C	T	0,20	0,21
PyYM_01_v1	232048	A	G	0,20	0,21
PyYM_01_v1	15328	T	A	0,20	0,22
PyYM_01_v1	108537	C	T	0,20	0,22
PyYM_01_v1	116616	A	G	0,20	0,22
PyYM_01_v1	260198	C	T	0,20	0,22
PyYM_01_v1	380390	T	C	0,20	0,22
PyYM_01_v1	406825	A	G	0,20	0,22
PyYM_01_v1	537011	C	A	0,20	0,22
PyYM_01_v1	18824	C	T	0,20	0,23
PyYM_01_v1	172624	T	C	0,20	0,23
PyYM_01_v1	251121	T	A	0,20	0,23
PyYM_01_v1	301546	T	A	0,20	0,23
PyYM_01_v1	112497	G	A	0,20	0,24
PyYM_01_v1	139111	G	A	0,20	0,25
PyYM_01_v1	143465	C	G	0,20	0,25
PyYM_01_v1	241073	A	G	0,20	0,25
PyYM_01_v1	374480	C	T	0,20	0,26
PyYM_01_v1	363628	G	A	0,20	0,27
PyYM_01_v1	133649	C	T	0,20	0,28
PyYM_01_v1	155146	C	T	0,20	0,28
PyYM_01_v1	93561	C	T	0,20	0,29
PyYM_01_v1	195862	G	A	0,20	0,29
PyYM_01_v1	186213	T	C	0,20	0,32
PyYM_01_v1	281320	C	A	0,20	0,32
PyYM_01_v1	445073	G	A	0,20	1,23
PyYM_01_v1	469587	G	A	0,20	1,26
PyYM_01_v1	77559	A	G	0,200	0,171
PyYM_01_v1	174127	C	T	0,201	0,165
PyYM_01_v1	306813	A	G	0,201	0,190
PyYM_01_v1	394457	A	G	0,201	0,218
PyYM_01_v1	519869	T	C	0,202	1215
PyYM_01_v1	291625	A	G	0,202	0,199
PyYM_01_v1	549456	G	A	0,202	0,216
PyYM_01_v1	294127	T	C	0,204	1187
PyYM_01_v1	451047	T	C	0,204	1208
PyYM_01_v1	549043	C	A	0,204	0,245
PyYM_01_v1	472936	T	C	0,204	0,250
PyYM_01_v1	155422	C	T	0,205	0,164
PyYM_01_v1	57027	A	G	0,205	0,202
PyYM_01_v1	522117	T	C	0,205	0,223
PyYM_01_v1	322932	G	A	0,206	0,207
PyYM_01_v1	522052	G	A	0,206	0,240
PyYM_01_v1	192068	T	A	0,207	0,150
PyYM_01_v1	391341	G	A	0,208	3188
PyYM_01_v1	191766	A	G	0,208	0,137
PyYM_01_v1	174491	C	T	0,208	0,183
PyYM_01_v1	295142	C	G	0,208	0,193
PyYM_01_v1	326835	A	C	0,21	0,13
PyYM_01_v1	273332	T	C	0,21	0,14
PyYM_01_v1	307955	A	G	0,21	0,15
PyYM_01_v1	479964	C	G	0,21	0,15
PyYM_01_v1	607082	T	C	0,21	0,16
PyYM_01_v1	312178	G	A	0,21	0,17
PyYM_01_v1	345362	T	C	0,21	0,17
PyYM_01_v1	383134	A	G	0,21	0,17
PyYM_01_v1	337531	G	A	0,21	0,18
PyYM_01_v1	361938	T	G	0,21	0,18
PyYM_01_v1	108589	C	T	0,21	0,19
PyYM_01_v1	133040	C	A	0,21	0,19
PyYM_01_v1	451855	G	C	0,21	0,19
PyYM_01_v1	145963	C	T	0,21	0,20
PyYM_01_v1	355905	C	T	0,21	0,20
PyYM_01_v1	442487	C	T	0,21	0,20
PyYM_01_v1	445560	T	C	0,21	0,20
PyYM_01_v1	217276	G	A	0,21	0,21
PyYM_01_v1	321321	G	A	0,21	0,21
PyYM_01_v1	324832	C	A	0,21	0,21
PyYM_01_v1	330797	A	C	0,21	0,21
PyYM_01_v1	86389	A	G	0,21	0,22
PyYM_01_v1	141557	A	C	0,21	0,22
PyYM_01_v1	515389	T	C	0,21	0,22
PyYM_01_v1	533595	C	T	0,21	0,22
PyYM_01_v1	87772	G	T	0,21	0,23
PyYM_01_v1	281116	C	T	0,21	0,23
PyYM_01_v1	111293	A	G	0,21	0,26
PyYM_01_v1	384499	G	A	0,21	0,26
PyYM_01_v1	383592	G	A	0,21	0,28
PyYM_01_v1	471270	A	C	0,21	0,28
PyYM_01_v1	474770	T	G	0,21	0,30
PyYM_01_v1	198533	G	A	0,21	0,32
PyYM_01_v1	160329	T	A	0,21	0,45
PyYM_01_v1	81238	A	G	0,21	0,7
PyYM_01_v1	393359	G	A	0,21	0,8
PyYM_01_v1	68246	G	C	0,21	0,9
PyYM_01_v1	323058	A	G	0,210	1205
PyYM_01_v1	295055	A	C	0,210	0,155
PyYM_01_v1	230590	C	A	0,211	0,250
PyYM_01_v1	251959	T	A	0,211	0,250
PyYM_01_v1	289920	C	A	0,212	0,177
PyYM_01_v1	390020	G	A	0,212	0,209
PyYM_01_v1	464534	T	C	0,212	0,226
PyYM_01_v1	406559	A	G	0,213	0,217
PyYM_01_v1	434373	C	A	0,213	0,229
PyYM_01_v1	191798	T	C	0,214	0,147
PyYM_01_v1	518663	T	C	0,214	0,198
PyYM_01_v1	252448	T	C	0,214	0,250
PyYM_01_v1	549048	T	C	0,214	0,250
PyYM_01_v1	520012	A	T	0,215	0,199
PyYM_01_v1	262906	G	A	0,215	0,201
PyYM_01_v1	434070	A	G	0,216	1205
PyYM_01_v1	170149	C	A	0,216	0,196
PyYM_01_v1	519959	C	T	0,216	0,201
PyYM_01_v1	211563	A	C	0,216	0,238
PyYM_01_v1	523683	T	C	0,216	0,241
PyYM_01_v1	464776	G	A	0,217	0,181
PyYM_01_v1	176913	T	C	0,217	0,206
PyYM_01_v1	191723	C	T	0,218	0,136
PyYM_01_v1	517797	C	T	0,218	0,200
PyYM_01_v1	92476	G	T	0,218	0,229
PyYM_01_v1	472958	C	T	0,218	0,249
PyYM_01_v1	130750	A	G	0,22	0,10
PyYM_01_v1	451549	G	A	0,22	0,10
PyYM_01_v1	31009	C	T	0,22	0,14
PyYM_01_v1	245010	G	A	0,22	0,15
PyYM_01_v1	199683	A	G	0,22	0,16
PyYM_01_v1	218837	T	A	0,22	0,16
PyYM_01_v1	376689	A	G	0,22	0,18
PyYM_01_v1	413688	A	G	0,22	0,18
PyYM_01_v1	490021	C	T	0,22	0,18
PyYM_01_v1	149396	C	G	0,22	0,19
PyYM_01_v1	255011	T	A	0,22	0,19
PyYM_01_v1	363402	G	T	0,22	0,19
PyYM_01_v1	440586	T	A	0,22	0,19
PyYM_01_v1	87914	A	G	0,22	0,20
PyYM_01_v1	163845	T	A	0,22	0,20
PyYM_01_v1	443437	G	A	0,22	0,20
PyYM_01_v1	170469	C	A	0,22	0,21
PyYM_01_v1	100241	T	A	0,22	0,22
PyYM_01_v1	362260	C	A	0,22	0,22
PyYM_01_v1	99389	T	A	0,22	0,23
PyYM_01_v1	149472	G	A	0,22	0,23
PyYM_01_v1	15299	C	T	0,22	0,24
PyYM_01_v1	178356	A	G	0,22	0,25
PyYM_01_v1	442317	T	C	0,22	0,26
PyYM_01_v1	515185	G	A	0,22	0,26
PyYM_01_v1	384492	G	A	0,22	0,27
PyYM_01_v1	504214	C	T	0,22	0,28
PyYM_01_v1	359635	C	T	0,22	0,30
PyYM_01_v1	56845	C	A	0,22	0,32
PyYM_01_v1	497538	A	G	0,22	0,42
PyYM_01_v1	175828	A	G	0,22	0,8
PyYM_01_v1	175837	C	T	0,22	0,8
PyYM_01_v1	20475	T	C	0,22	1,19
PyYM_01_v1	434083	C	T	0,220	0,216
PyYM_01_v1	262879	T	A	0,220	0,217
PyYM_01_v1	390059	C	T	0,222	0,221
PyYM_01_v1	479370	C	T	0,222	0,223
PyYM_01_v1	394252	T	C	0,222	0,229
PyYM_01_v1	171441	C	A	0,223	0,220
PyYM_01_v1	211571	C	A	0,223	0,248
PyYM_01_v1	292155	C	T	0,225	0,211
PyYM_01_v1	479711	T	A	0,225	0,243
PyYM_01_v1	173740	A	C	0,226	0,211
PyYM_01_v1	523407	C	G	0,227	0,231
PyYM_01_v1	477936	G	A	0,227	0,249
PyYM_01_v1	519884	T	C	0,227	0,249
PyYM_01_v1	465007	G	A	0,228	0,237
PyYM_01_v1	394287	C	T	0,228	0,250
PyYM_01_v1	191471	G	A	0,229	0,141
PyYM_01_v1	516513	A	G	0,229	0,226
PyYM_01_v1	434181	G	C	0,229	0,237
PyYM_01_v1	31540	G	T	0,23	0,12
PyYM_01_v1	386873	C	T	0,23	0,13
PyYM_01_v1	485202	C	G	0,23	0,15
PyYM_01_v1	237113	G	C	0,23	0,16
PyYM_01_v1	283778	T	G	0,23	0,17
PyYM_01_v1	213884	T	A	0,23	0,18
PyYM_01_v1	533778	G	A	0,23	0,18
PyYM_01_v1	61251	G	A	0,23	0,19
PyYM_01_v1	67156	C	T	0,23	0,19
PyYM_01_v1	166251	A	T	0,23	0,19
PyYM_01_v1	187533	T	C	0,23	0,19
PyYM_01_v1	93203	G	A	0,23	0,20
PyYM_01_v1	150541	A	T	0,23	0,20
PyYM_01_v1	288580	C	A	0,23	0,20
PyYM_01_v1	363782	C	T	0,23	0,20
PyYM_01_v1	197931	T	A	0,23	0,21
PyYM_01_v1	143477	T	G	0,23	0,22
PyYM_01_v1	516081	G	C	0,23	0,22
PyYM_01_v1	468433	C	A	0,23	0,23
PyYM_01_v1	254497	C	T	0,23	0,24
PyYM_01_v1	52363	G	A	0,23	0,25
PyYM_01_v1	152935	C	T	0,23	0,27
PyYM_01_v1	299232	C	T	0,23	0,27
PyYM_01_v1	349417	T	G	0,23	0,27
PyYM_01_v1	362823	T	C	0,23	0,27
PyYM_01_v1	307077	T	C	0,23	0,29
PyYM_01_v1	40974	C	T	0,23	0,32
PyYM_01_v1	14763	T	A	0,23	0,33
PyYM_01_v1	196526	C	G	0,23	0,34
PyYM_01_v1	233647	T	G	0,23	0,34
PyYM_01_v1	532640	T	A	0,23	0,35
PyYM_01_v1	135248	G	A	0,23	0,36
PyYM_01_v1	242974	G	A	0,23	0,8
PyYM_01_v1	400180	G	A	0,231	0,232
PyYM_01_v1	106158	C	G	0,231	0,235
PyYM_01_v1	305493	T	C	0,232	0,233
PyYM_01_v1	78651	A	G	0,232	0,245
PyYM_01_v1	92495	C	T	0,233	0,250
PyYM_01_v1	171496	A	G	0,234	0,234
PyYM_01_v1	521152	G	T	0,234	0,234
PyYM_01_v1	174012	C	A	0,234	0,236
PyYM_01_v1	520403	T	C	0,234	0,248
PyYM_01_v1	252181	C	T	0,234	0,250
PyYM_01_v1	295450	G	T	0,235	0,178
PyYM_01_v1	523106	C	T	0,235	0,248
PyYM_01_v1	349824	C	T	0,236	0,195
PyYM_01_v1	65101	A	G	0,236	0,236
PyYM_01_v1	523495	A	G	0,236	0,240
PyYM_01_v1	59639	C	T	0,237	0,239
PyYM_01_v1	170125	T	C	0,238	0,237
PyYM_01_v1	80403	T	C	0,239	0,205
PyYM_01_v1	408942	T	A	0,239	0,215
PyYM_01_v1	478889	C	T	0,239	0,249
PyYM_01_v1	130743	G	A	0,24	0,11
PyYM_01_v1	337494	T	C	0,24	0,14
PyYM_01_v1	32562	A	C	0,24	0,17
PyYM_01_v1	45188	T	C	0,24	0,19
PyYM_01_v1	150553	T	C	0,24	0,19
PyYM_01_v1	295900	G	A	0,24	0,19
PyYM_01_v1	376532	T	C	0,24	0,19
PyYM_01_v1	495394	T	C	0,24	0,19
PyYM_01_v1	373570	C	A	0,24	0,20
PyYM_01_v1	139464	G	A	0,24	0,21
PyYM_01_v1	255017	C	T	0,24	0,21
PyYM_01_v1	515499	T	C	0,24	0,21
PyYM_01_v1	52435	T	G	0,24	0,22
PyYM_01_v1	363415	C	A	0,24	0,22
PyYM_01_v1	15339	G	A	0,24	0,23
PyYM_01_v1	313830	C	T	0,24	0,24
PyYM_01_v1	244519	C	T	0,24	0,25
PyYM_01_v1	346372	T	C	0,24	0,25
PyYM_01_v1	304599	C	T	0,24	0,26
PyYM_01_v1	217236	C	T	0,24	0,28
PyYM_01_v1	104809	T	C	0,24	0,30
PyYM_01_v1	171791	G	A	0,24	0,30
PyYM_01_v1	88195	C	A	0,24	0,31
PyYM_01_v1	532586	A	G	0,24	0,31
PyYM_01_v1	284768	C	A	0,24	0,32
PyYM_01_v1	276731	A	G	0,24	0,34
PyYM_01_v1	533362	G	A	0,24	0,35
PyYM_01_v1	520193	C	T	0,24	0,39
PyYM_01_v1	513187	A	G	0,24	1,22
PyYM_01_v1	532183	G	A	0,24	1,28
PyYM_01_v1	519892	T	C	0,240	0,250
PyYM_01_v1	478506	C	T	0,241	1248
PyYM_01_v1	192119	A	G	0,241	0,171
PyYM_01_v1	80328	C	T	0,241	0,202
PyYM_01_v1	65096	A	G	0,241	0,240
PyYM_01_v1	80694	A	G	0,241	0,242
PyYM_01_v1	523549	T	G	0,241	0,242
PyYM_01_v1	520397	C	T	0,241	0,248
PyYM_01_v1	263668	T	C	0,242	0,242
PyYM_01_v1	389692	C	A	0,243	0,231
PyYM_01_v1	462347	C	T	0,244	1244
PyYM_01_v1	106168	C	T	0,244	0,247
PyYM_01_v1	293600	G	A	0,245	0,232
PyYM_01_v1	518901	A	G	0,245	0,240
PyYM_01_v1	262213	A	C	0,246	0,244
PyYM_01_v1	262426	G	A	0,246	0,248
PyYM_01_v1	290010	A	C	0,247	0,218
PyYM_01_v1	420886	T	G	0,247	0,247
PyYM_01_v1	455189	C	T	0,247	0,249
PyYM_01_v1	395263	G	A	0,247	0,250
PyYM_01_v1	105340	T	C	0,248	1243
PyYM_01_v1	520768	A	T	0,248	1248
PyYM_01_v1	520518	G	T	0,248	1249
PyYM_01_v1	478125	C	T	0,248	2235
PyYM_01_v1	191450	G	A	0,248	0,157
PyYM_01_v1	513943	A	G	0,248	0,230
PyYM_01_v1	517790	T	C	0,248	0,240
PyYM_01_v1	251968	T	C	0,248	0,248
PyYM_01_v1	518720	A	T	0,248	0,248
PyYM_01_v1	262135	G	T	0,248	0,249
PyYM_01_v1	394298	C	T	0,248	0,249
PyYM_01_v1	409725	A	G	0,248	0,249
PyYM_01_v1	469772	C	T	0,249	1246
PyYM_01_v1	405056	T	C	0,249	1248
PyYM_01_v1	105730	A	C	0,249	1249
PyYM_01_v1	315949	G	A	0,249	2248
PyYM_01_v1	408915	C	T	0,249	0,232
PyYM_01_v1	293606	G	T	0,249	0,244
PyYM_01_v1	263008	G	A	0,249	0,247
PyYM_01_v1	518042	C	T	0,249	0,248
PyYM_01_v1	187083	A	C	0,249	0,249
PyYM_01_v1	262037	T	A	0,249	0,249
PyYM_01_v1	292050	C	T	0,249	0,249
PyYM_01_v1	293997	C	T	0,249	0,249
PyYM_01_v1	317527	A	T	0,249	0,249
PyYM_01_v1	405179	T	C	0,249	0,249
PyYM_01_v1	410742	A	G	0,249	0,249
PyYM_01_v1	464636	G	A	0,249	0,249
PyYM_01_v1	464665	C	T	0,249	0,249
PyYM_01_v1	175156	T	A	0,249	0,250
PyYM_01_v1	252043	C	T	0,249	0,250
PyYM_01_v1	262480	T	C	0,249	0,250
PyYM_01_v1	317548	T	A	0,249	0,250
PyYM_01_v1	323784	T	C	0,249	0,250
PyYM_01_v1	379394	A	G	0,249	0,250
PyYM_01_v1	406409	T	C	0,249	0,250
PyYM_01_v1	434317	G	T	0,249	0,250
PyYM_01_v1	464587	C	T	0,249	0,250
PyYM_01_v1	469792	A	T	0,249	0,250
PyYM_01_v1	473344	C	T	0,249	0,250
PyYM_01_v1	517783	A	G	0,249	0,250
PyYM_01_v1	519517	G	A	0,249	0,250
PyYM_01_v1	520564	T	C	0,249	0,250
PyYM_01_v1	522377	G	A	0,249	0,250
PyYM_01_v1	522516	G	C	0,249	0,250
PyYM_01_v1	23355	G	T	0,25	0,10
PyYM_01_v1	387577	C	T	0,25	0,15
PyYM_01_v1	85946	C	T	0,25	0,17
PyYM_01_v1	230940	T	C	0,25	0,17
PyYM_01_v1	70560	T	C	0,25	0,18
PyYM_01_v1	15746	A	G	0,25	0,19
PyYM_01_v1	162735	C	T	0,25	0,19
PyYM_01_v1	495407	G	T	0,25	0,19
PyYM_01_v1	345373	T	C	0,25	0,20
PyYM_01_v1	495427	G	A	0,25	0,20
PyYM_01_v1	512968	G	A	0,25	0,21
PyYM_01_v1	308499	T	C	0,25	0,22
PyYM_01_v1	164108	G	A	0,25	0,23
PyYM_01_v1	112511	A	G	0,25	0,24
PyYM_01_v1	271864	T	A	0,25	0,25
PyYM_01_v1	251160	C	T	0,25	0,26
PyYM_01_v1	445049	A	G	0,25	0,26
PyYM_01_v1	543079	A	G	0,25	0,26
PyYM_01_v1	543089	A	C	0,25	0,26
PyYM_01_v1	506129	G	A	0,25	0,27
PyYM_01_v1	60032	G	A	0,25	0,28
PyYM_01_v1	78317	C	T	0,25	0,28
PyYM_01_v1	349674	C	A	0,25	0,28
PyYM_01_v1	515372	A	T	0,25	0,28
PyYM_01_v1	224472	T	C	0,25	0,29
PyYM_01_v1	356437	G	A	0,25	0,29
PyYM_01_v1	485258	C	A	0,25	0,29
PyYM_01_v1	502463	A	C	0,25	0,29
PyYM_01_v1	131517	T	C	0,25	0,30
PyYM_01_v1	355875	G	A	0,25	0,31
PyYM_01_v1	299226	G	A	0,25	0,32
PyYM_01_v1	308275	T	G	0,25	0,32
PyYM_01_v1	356448	G	A	0,25	0,32
PyYM_01_v1	246467	G	A	0,25	0,33
PyYM_01_v1	246474	C	T	0,25	0,33
PyYM_01_v1	40989	G	A	0,25	0,36
PyYM_01_v1	100834	A	T	0,25	0,36
PyYM_01_v1	300516	T	C	0,25	0,38
PyYM_01_v1	52417	C	T	0,25	1,18
PyYM_01_v1	149125	G	A	0,25	1,25
PyYM_01_v1	410265	G	A	0,250	1232
PyYM_01_v1	80493	C	T	0,250	1243
PyYM_01_v1	187093	C	T	0,250	1249
PyYM_01_v1	261824	A	G	0,250	1249
PyYM_01_v1	261863	A	G	0,250	1249
PyYM_01_v1	436829	G	A	0,250	1249
PyYM_01_v1	479470	A	C	0,250	1249
PyYM_01_v1	175471	G	A	0,250	2233
PyYM_01_v1	64891	A	G	0,250	2248
PyYM_01_v1	295291	G	T	0,250	0,216
PyYM_01_v1	341818	T	C	0,250	0,218
PyYM_01_v1	192152	A	G	0,250	0,221
PyYM_01_v1	231288	G	A	0,250	0,225
PyYM_01_v1	396511	G	T	0,250	0,231
PyYM_01_v1	479430	C	T	0,250	0,241
PyYM_01_v1	479541	A	G	0,250	0,242
PyYM_01_v1	293493	G	C	0,250	0,244
PyYM_01_v1	518680	T	G	0,250	0,247
PyYM_01_v1	323544	A	G	0,250	0,248
PyYM_01_v1	59567	T	C	0,250	0,249
PyYM_01_v1	175489	A	G	0,250	0,249
PyYM_01_v1	255452	A	C	0,250	0,249
PyYM_01_v1	262438	T	C	0,250	0,249
PyYM_01_v1	293855	A	C	0,250	0,249
PyYM_01_v1	317296	G	A	0,250	0,249
PyYM_01_v1	317328	C	T	0,250	0,249
PyYM_01_v1	405104	T	A	0,250	0,249
PyYM_01_v1	409095	A	C	0,250	0,249
PyYM_01_v1	409847	A	T	0,250	0,249
PyYM_01_v1	461770	A	G	0,250	0,249
PyYM_01_v1	477990	G	A	0,250	0,249
PyYM_01_v1	518852	G	C	0,250	0,249
PyYM_01_v1	520747	G	A	0,250	0,249
PyYM_01_v1	59129	T	G	0,250	0,250
PyYM_01_v1	64913	G	T	0,250	0,250
PyYM_01_v1	64964	G	T	0,250	0,250
PyYM_01_v1	105241	A	G	0,250	0,250
PyYM_01_v1	105272	T	C	0,250	0,250
PyYM_01_v1	105674	G	A	0,250	0,250
PyYM_01_v1	173904	G	A	0,250	0,250
PyYM_01_v1	175037	G	A	0,250	0,250
PyYM_01_v1	175084	T	C	0,250	0,250
PyYM_01_v1	175112	G	C	0,250	0,250
PyYM_01_v1	175591	A	G	0,250	0,250
PyYM_01_v1	186593	A	C	0,250	0,250
PyYM_01_v1	230674	A	T	0,250	0,250
PyYM_01_v1	238356	T	C	0,250	0,250
PyYM_01_v1	262552	G	A	0,250	0,250
PyYM_01_v1	262564	A	G	0,250	0,250
PyYM_01_v1	263284	A	C	0,250	0,250
PyYM_01_v1	294438	C	T	0,250	0,250
PyYM_01_v1	294474	T	C	0,250	0,250
PyYM_01_v1	294611	A	G	0,250	0,250
PyYM_01_v1	315912	C	G	0,250	0,250
PyYM_01_v1	323931	T	C	0,250	0,250
PyYM_01_v1	327516	G	T	0,250	0,250
PyYM_01_v1	327741	T	A	0,250	0,250
PyYM_01_v1	379439	A	G	0,250	0,250
PyYM_01_v1	404894	G	A	0,250	0,250
PyYM_01_v1	404968	T	C	0,250	0,250
PyYM_01_v1	405065	C	G	0,250	0,250
PyYM_01_v1	407634	G	A	0,250	0,250
PyYM_01_v1	461713	T	C	0,250	0,250
PyYM_01_v1	463752	C	T	0,250	0,250
PyYM_01_v1	478974	G	T	0,250	0,250
PyYM_01_v1	516460	T	G	0,250	0,250
PyYM_01_v1	516554	T	C	0,250	0,250
PyYM_01_v1	516563	A	G	0,250	0,250
PyYM_01_v1	516575	A	G	0,250	0,250
PyYM_01_v1	516720	A	C	0,250	0,250
PyYM_01_v1	516746	T	C	0,250	0,250
PyYM_01_v1	517694	A	C	0,250	0,250
PyYM_01_v1	518885	T	C	0,250	0,250
PyYM_01_v1	522511	A	G	0,250	0,250
PyYM_01_v1	523248	G	T	0,250	0,250
PyYM_01_v1	523311	C	T	0,250	0,250
PyYM_01_v1	31580	G	A	0,26	0,10
PyYM_01_v1	273375	G	A	0,26	0,14
PyYM_01_v1	444158	A	C	0,26	0,14
PyYM_01_v1	457296	G	A	0,26	0,14
PyYM_01_v1	338612	C	G	0,26	0,16
PyYM_01_v1	101396	T	C	0,26	0,19
PyYM_01_v1	305745	T	A	0,26	0,20
PyYM_01_v1	395784	A	G	0,26	0,20
PyYM_01_v1	541511	A	G	0,26	0,21
PyYM_01_v1	69667	T	C	0,26	0,22
PyYM_01_v1	318214	G	A	0,26	0,22
PyYM_01_v1	504827	T	C	0,26	0,22
PyYM_01_v1	41339	G	T	0,26	0,23
PyYM_01_v1	122465	C	T	0,26	0,23
PyYM_01_v1	513714	C	T	0,26	0,23
PyYM_01_v1	87262	T	C	0,26	0,24
PyYM_01_v1	254918	G	A	0,26	0,24
PyYM_01_v1	254923	C	T	0,26	0,24
PyYM_01_v1	55423	A	G	0,26	0,25
PyYM_01_v1	334640	A	C	0,26	0,26
PyYM_01_v1	549645	G	A	0,26	0,26
PyYM_01_v1	276227	A	G	0,26	0,27
PyYM_01_v1	497862	C	T	0,26	0,27
PyYM_01_v1	100189	A	C	0,26	0,30
PyYM_01_v1	187411	C	G	0,26	0,31
PyYM_01_v1	440353	T	A	0,26	0,31
PyYM_01_v1	273139	A	T	0,26	0,33
PyYM_01_v1	291770	C	T	0,26	0,33
PyYM_01_v1	104776	C	T	0,26	0,34
PyYM_01_v1	58246	G	T	0,26	0,35
PyYM_01_v1	532634	A	T	0,26	0,38
PyYM_01_v1	529787	T	C	0,26	0,39
PyYM_01_v1	134190	A	G	0,26	0,45
PyYM_01_v1	248975	T	C	0,27	0,14
PyYM_01_v1	178755	T	G	0,27	0,15
PyYM_01_v1	340708	C	T	0,27	0,17
PyYM_01_v1	142714	A	G	0,27	0,18
PyYM_01_v1	515984	A	T	0,27	0,18
PyYM_01_v1	214777	T	C	0,27	0,20
PyYM_01_v1	87974	T	C	0,27	0,24
PyYM_01_v1	163440	T	G	0,27	0,25
PyYM_01_v1	171001	T	A	0,27	0,25
PyYM_01_v1	215041	C	T	0,27	0,25
PyYM_01_v1	336775	T	A	0,27	0,25
PyYM_01_v1	392787	G	T	0,27	0,26
PyYM_01_v1	689	A	C	0,27	0,28
PyYM_01_v1	697	G	A	0,27	0,28
PyYM_01_v1	706	A	C	0,27	0,28
PyYM_01_v1	279577	G	C	0,27	0,28
PyYM_01_v1	431947	T	A	0,27	0,28
PyYM_01_v1	533233	T	C	0,27	0,29
PyYM_01_v1	170929	T	C	0,27	0,31
PyYM_01_v1	242547	C	T	0,27	0,31
PyYM_01_v1	276653	A	G	0,27	0,31
PyYM_01_v1	362875	T	A	0,27	0,31
PyYM_01_v1	454648	G	T	0,27	0,31
PyYM_01_v1	529275	G	A	0,27	0,31
PyYM_01_v1	214566	C	A	0,27	0,32
PyYM_01_v1	389299	A	G	0,27	0,32
PyYM_01_v1	56836	G	A	0,27	0,33
PyYM_01_v1	81097	C	T	0,27	0,34
PyYM_01_v1	301471	A	G	0,27	0,34
PyYM_01_v1	12704	A	T	0,27	0,36
PyYM_01_v1	329879	C	A	0,27	0,36
PyYM_01_v1	330588	A	G	0,27	0,36
PyYM_01_v1	196670	A	T	0,27	0,38
PyYM_01_v1	297811	T	C	0,27	0,41
PyYM_01_v1	137543	C	T	0,27	0,42
PyYM_01_v1	488611	G	T	0,27	0,47
PyYM_01_v1	68251	T	C	0,28	0,12
PyYM_01_v1	338588	T	C	0,28	0,14
PyYM_01_v1	482473	T	C	0,28	0,15
PyYM_01_v1	58630	A	G	0,28	0,19
PyYM_01_v1	170400	A	T	0,28	0,19
PyYM_01_v1	58580	T	C	0,28	0,21
PyYM_01_v1	153363	T	G	0,28	0,21
PyYM_01_v1	264147	A	T	0,28	0,21
PyYM_01_v1	20163	T	A	0,28	0,24
PyYM_01_v1	334651	T	A	0,28	0,24
PyYM_01_v1	497701	G	A	0,28	0,24
PyYM_01_v1	541126	G	A	0,28	0,24
PyYM_01_v1	114050	G	A	0,28	0,25
PyYM_01_v1	246350	T	G	0,28	0,25
PyYM_01_v1	347736	C	A	0,28	0,25
PyYM_01_v1	197913	G	A	0,28	0,26
PyYM_01_v1	93215	C	T	0,28	0,27
PyYM_01_v1	275898	A	G	0,28	0,27
PyYM_01_v1	150700	T	C	0,28	0,28
PyYM_01_v1	215036	C	A	0,28	0,28
PyYM_01_v1	51918	A	C	0,28	0,29
PyYM_01_v1	416791	T	A	0,28	0,30
PyYM_01_v1	474699	C	T	0,28	0,35
PyYM_01_v1	86152	T	C	0,28	0,38
PyYM_01_v1	375963	A	G	0,28	0,39
PyYM_01_v1	282404	A	T	0,28	0,43
PyYM_01_v1	360586	G	A	0,28	0,46
PyYM_01_v1	471848	A	G	0,28	1,35
PyYM_01_v1	237037	A	T	0,29	0,12
PyYM_01_v1	131637	A	C	0,29	0,15
PyYM_01_v1	93751	G	A	0,29	0,19
PyYM_01_v1	598867	G	A	0,29	0,23
PyYM_01_v1	45887	T	C	0,29	0,24
PyYM_01_v1	52447	T	G	0,29	0,24
PyYM_01_v1	357768	A	T	0,29	0,26
PyYM_01_v1	108614	G	A	0,29	0,28
PyYM_01_v1	200326	A	G	0,29	0,28
PyYM_01_v1	543096	A	G	0,29	0,28
PyYM_01_v1	114392	A	C	0,29	0,29
PyYM_01_v1	363469	A	C	0,29	0,29
PyYM_01_v1	536802	A	G	0,29	0,29
PyYM_01_v1	340756	A	T	0,29	0,30
PyYM_01_v1	247759	G	A	0,29	0,31
PyYM_01_v1	308094	G	A	0,29	0,32
PyYM_01_v1	530633	T	A	0,29	0,32
PyYM_01_v1	67500	A	C	0,29	0,33
PyYM_01_v1	237717	T	A	0,29	0,33
PyYM_01_v1	506680	T	A	0,29	0,34
PyYM_01_v1	186181	C	T	0,29	0,35
PyYM_01_v1	489920	A	G	0,29	0,39
PyYM_01_v1	279648	A	C	0,29	0,41
PyYM_01_v1	532561	T	A	0,29	0,45
PyYM_01_v1	224139	C	T	0,29	0,72
PyYM_01_v1	145267	G	A	0,30	0,12
PyYM_01_v1	81183	A	G	0,30	0,14
PyYM_01_v1	58817	G	A	0,30	0,17
PyYM_01_v1	373865	G	T	0,30	0,19
PyYM_01_v1	345382	A	G	0,30	0,22
PyYM_01_v1	56026	A	C	0,30	0,24
PyYM_01_v1	96246	T	G	0,30	0,24
PyYM_01_v1	457146	G	A	0,30	0,24
PyYM_01_v1	213617	A	G	0,30	0,26
PyYM_01_v1	296845	T	A	0,30	0,26
PyYM_01_v1	310448	A	G	0,30	0,26
PyYM_01_v1	516036	G	A	0,30	0,26
PyYM_01_v1	334615	T	C	0,30	0,29
PyYM_01_v1	444524	G	T	0,30	0,30
PyYM_01_v1	460836	A	G	0,30	0,30
PyYM_01_v1	460847	G	T	0,30	0,30
PyYM_01_v1	471225	C	T	0,30	0,31
PyYM_01_v1	487155	C	T	0,30	0,31
PyYM_01_v1	284066	T	C	0,30	0,33
PyYM_01_v1	224340	A	G	0,30	0,35
PyYM_01_v1	350318	A	G	0,30	0,35
PyYM_01_v1	497254	G	C	0,30	0,37
PyYM_01_v1	329911	C	T	0,30	0,43
PyYM_01_v1	304729	G	A	0,30	0,48
PyYM_01_v1	358936	G	T	0,30	0,56
PyYM_01_v1	66610	G	A	0,31	0,15
PyYM_01_v1	202107	A	T	0,31	0,16
PyYM_01_v1	130652	T	C	0,31	0,17
PyYM_01_v1	225207	T	C	0,31	0,17
PyYM_01_v1	533789	G	T	0,31	0,21
PyYM_01_v1	67078	T	C	0,31	0,24
PyYM_01_v1	465719	T	G	0,31	0,24
PyYM_01_v1	393508	T	G	0,31	0,25
PyYM_01_v1	195936	A	G	0,31	0,26
PyYM_01_v1	61273	C	T	0,31	0,27
PyYM_01_v1	406644	A	C	0,31	0,29
PyYM_01_v1	51885	A	T	0,31	0,33
PyYM_01_v1	138342	C	T	0,31	0,33
PyYM_01_v1	122515	T	C	0,31	0,35
PyYM_01_v1	170830	T	C	0,31	0,35
PyYM_01_v1	196005	A	T	0,31	0,37
PyYM_01_v1	273181	T	A	0,31	0,37
PyYM_01_v1	432112	A	C	0,31	0,38
PyYM_01_v1	74783	T	C	0,31	0,41
PyYM_01_v1	329889	C	T	0,31	0,44
PyYM_01_v1	520176	A	T	0,31	0,45
PyYM_01_v1	382273	T	G	0,31	1,34
PyYM_01_v1	430380	G	A	0,31	1,49
PyYM_01_v1	344265	C	A	0,32	0,14
PyYM_01_v1	237054	A	G	0,32	0,17
PyYM_01_v1	343896	G	A	0,32	0,17
PyYM_01_v1	213580	A	G	0,32	0,18
PyYM_01_v1	214792	A	T	0,32	0,20
PyYM_01_v1	172822	C	T	0,32	0,21
PyYM_01_v1	85192	A	G	0,32	0,23
PyYM_01_v1	93735	T	C	0,32	0,23
PyYM_01_v1	103281	A	G	0,32	0,24
PyYM_01_v1	290723	A	C	0,32	0,24
PyYM_01_v1	350473	C	T	0,32	0,24
PyYM_01_v1	20783	C	G	0,32	0,25
PyYM_01_v1	494782	A	G	0,32	0,26
PyYM_01_v1	533195	T	A	0,32	0,26
PyYM_01_v1	162138	T	C	0,32	0,28
PyYM_01_v1	179122	T	C	0,32	0,28
PyYM_01_v1	272653	A	G	0,32	0,28
PyYM_01_v1	293304	T	A	0,32	0,29
PyYM_01_v1	491926	A	G	0,32	0,31
PyYM_01_v1	135941	A	T	0,32	0,32
PyYM_01_v1	260353	G	A	0,32	0,32
PyYM_01_v1	361312	C	T	0,32	0,33
PyYM_01_v1	137096	G	A	0,32	0,36
PyYM_01_v1	529280	T	C	0,32	0,36
PyYM_01_v1	152913	G	T	0,32	0,38
PyYM_01_v1	58387	C	T	0,32	0,39
PyYM_01_v1	307072	G	T	0,32	0,42
PyYM_01_v1	135157	A	T	0,32	0,43
PyYM_01_v1	432067	A	G	0,32	0,50
PyYM_01_v1	190695	T	C	0,33	0,22
PyYM_01_v1	393905	C	T	0,33	0,22
PyYM_01_v1	516148	C	T	0,33	0,22
PyYM_01_v1	255082	A	T	0,33	0,24
PyYM_01_v1	264064	C	G	0,33	0,24
PyYM_01_v1	417978	T	C	0,33	0,24
PyYM_01_v1	136267	G	T	0,33	0,25
PyYM_01_v1	342902	C	A	0,33	0,25
PyYM_01_v1	386835	A	C	0,33	0,25
PyYM_01_v1	293358	A	T	0,33	0,26
PyYM_01_v1	598854	A	G	0,33	0,26
PyYM_01_v1	103214	C	T	0,33	0,27
PyYM_01_v1	121592	A	C	0,33	0,27
PyYM_01_v1	530527	G	A	0,33	0,28
PyYM_01_v1	530541	A	G	0,33	0,29
PyYM_01_v1	290667	C	T	0,33	0,31
PyYM_01_v1	41326	T	G	0,33	0,32
PyYM_01_v1	225050	C	A	0,33	0,32
PyYM_01_v1	197908	G	A	0,33	0,33
PyYM_01_v1	14268	A	G	0,33	0,34
PyYM_01_v1	359049	G	A	0,33	0,34
PyYM_01_v1	361271	C	T	0,33	0,34
PyYM_01_v1	310416	A	G	0,33	0,36
PyYM_01_v1	23085	C	T	0,33	0,37
PyYM_01_v1	112478	G	A	0,33	0,39
PyYM_01_v1	279658	C	G	0,33	0,41
PyYM_01_v1	506478	A	G	0,33	0,45
PyYM_01_v1	511441	C	G	0,33	0,45
PyYM_01_v1	420323	A	C	0,33	0,51
PyYM_01_v1	112447	A	C	0,33	0,58
PyYM_01_v1	96165	T	G	0,33	1,16
PyYM_01_v1	488191	A	G	0,33	2,43
PyYM_01_v1	59751	A	G	0,34	0,11
PyYM_01_v1	635036	A	C	0,34	0,18
PyYM_01_v1	238136	A	G	0,34	0,20
PyYM_01_v1	103294	T	C	0,34	0,24
PyYM_01_v1	341449	G	A	0,34	0,25
PyYM_01_v1	481330	A	G	0,34	0,25
PyYM_01_v1	511108	G	C	0,34	0,25
PyYM_01_v1	394076	C	T	0,34	0,27
PyYM_01_v1	530569	C	T	0,34	0,27
PyYM_01_v1	336748	T	C	0,34	0,29
PyYM_01_v1	344737	A	G	0,34	0,29
PyYM_01_v1	473678	G	A	0,34	0,29
PyYM_01_v1	249423	G	T	0,34	0,30
PyYM_01_v1	343081	A	G	0,34	0,30
PyYM_01_v1	343087	A	G	0,34	0,30
PyYM_01_v1	151801	A	G	0,34	0,32
PyYM_01_v1	242801	C	T	0,34	0,32
PyYM_01_v1	242816	A	G	0,34	0,32
PyYM_01_v1	313850	A	G	0,34	0,32
PyYM_01_v1	471936	T	C	0,34	0,35
PyYM_01_v1	331461	A	G	0,34	0,36
PyYM_01_v1	102757	T	C	0,34	0,37
PyYM_01_v1	137088	A	G	0,34	0,39
PyYM_01_v1	279823	A	G	0,34	0,40
PyYM_01_v1	135142	C	T	0,34	0,41
PyYM_01_v1	134489	T	C	0,34	0,45
PyYM_01_v1	279636	C	A	0,34	0,46
PyYM_01_v1	375948	T	C	0,34	0,46
PyYM_01_v1	520171	T	C	0,34	0,49
PyYM_01_v1	485870	A	G	0,34	0,52
PyYM_01_v1	326871	G	C	0,35	0,22
PyYM_01_v1	106699	A	G	0,35	0,23
PyYM_01_v1	441743	T	G	0,35	0,26
PyYM_01_v1	342907	A	G	0,35	0,27
PyYM_01_v1	215353	C	A	0,35	0,31
PyYM_01_v1	354111	T	C	0,35	0,31
PyYM_01_v1	170488	T	A	0,35	0,32
PyYM_01_v1	107412	T	A	0,35	0,33
PyYM_01_v1	336393	A	G	0,35	0,33
PyYM_01_v1	417961	C	T	0,35	0,33
PyYM_01_v1	349305	G	A	0,35	0,34
PyYM_01_v1	287165	C	T	0,35	0,36
PyYM_01_v1	169278	C	T	0,35	0,37
PyYM_01_v1	187417	C	T	0,35	0,42
PyYM_01_v1	137033	A	G	0,35	0,43
PyYM_01_v1	376446	C	A	0,35	0,43
PyYM_01_v1	440287	C	T	0,35	0,44
PyYM_01_v1	374211	A	G	0,35	0,48
PyYM_01_v1	503435	A	G	0,35	0,48
PyYM_01_v1	107519	G	A	0,35	0,52
PyYM_01_v1	430412	A	G	0,35	0,63
PyYM_01_v1	457307	C	A	0,36	0,20
PyYM_01_v1	340663	G	A	0,36	0,23
PyYM_01_v1	394820	C	T	0,36	0,28
PyYM_01_v1	236099	T	C	0,36	0,31
PyYM_01_v1	299397	A	G	0,36	0,31
PyYM_01_v1	349167	G	A	0,36	0,33
PyYM_01_v1	195964	T	C	0,36	0,34
PyYM_01_v1	246572	G	T	0,36	0,34
PyYM_01_v1	244374	C	T	0,36	0,35
PyYM_01_v1	18837	G	A	0,36	0,36
PyYM_01_v1	350324	G	C	0,36	0,36
PyYM_01_v1	281100	G	C	0,36	0,37
PyYM_01_v1	170623	G	A	0,36	0,38
PyYM_01_v1	275709	C	T	0,36	0,38
PyYM_01_v1	48453	A	T	0,36	0,40
PyYM_01_v1	536609	C	T	0,36	0,40
PyYM_01_v1	294184	A	T	0,36	0,44
PyYM_01_v1	58165	T	C	0,36	1,40
PyYM_01_v1	93758	G	A	0,37	0,27
PyYM_01_v1	400716	A	T	0,37	0,27
PyYM_01_v1	521836	G	A	0,37	0,29
PyYM_01_v1	212148	A	G	0,37	0,31
PyYM_01_v1	457121	G	A	0,37	0,32
PyYM_01_v1	330286	T	A	0,37	0,33
PyYM_01_v1	343446	C	T	0,37	0,37
PyYM_01_v1	390506	T	C	0,37	0,37
PyYM_01_v1	239876	C	T	0,37	0,39
PyYM_01_v1	162612	T	G	0,37	0,40
PyYM_01_v1	198496	C	T	0,37	0,41
PyYM_01_v1	15275	G	A	0,37	0,42
PyYM_01_v1	433743	G	T	0,37	0,42
PyYM_01_v1	503534	G	A	0,37	0,42
PyYM_01_v1	375918	A	G	0,37	0,44
PyYM_01_v1	360281	C	A	0,37	0,46
PyYM_01_v1	376453	C	G	0,37	0,46
PyYM_01_v1	30934	A	C	0,37	0,48
PyYM_01_v1	94089	G	T	0,37	0,50
PyYM_01_v1	359359	G	A	0,37	0,50
PyYM_01_v1	480658	A	C	0,37	0,52
PyYM_01_v1	213563	A	G	0,38	0,23
PyYM_01_v1	338562	A	C	0,38	0,26
PyYM_01_v1	384049	A	G	0,38	0,27
PyYM_01_v1	338187	A	G	0,38	0,28
PyYM_01_v1	68410	G	A	0,38	0,30
PyYM_01_v1	96471	G	A	0,38	0,32
PyYM_01_v1	525497	T	C	0,38	0,32
PyYM_01_v1	114153	T	C	0,38	0,42
PyYM_01_v1	111504	G	A	0,38	0,43
PyYM_01_v1	248571	A	G	0,38	0,43
PyYM_01_v1	433353	T	C	0,38	0,43
PyYM_01_v1	136680	T	G	0,38	0,45
PyYM_01_v1	360310	G	C	0,38	0,45
PyYM_01_v1	48511	T	C	0,38	0,49
PyYM_01_v1	216700	T	G	0,38	0,50
PyYM_01_v1	161341	G	A	0,38	0,57
PyYM_01_v1	423178	A	G	0,38	0,68
PyYM_01_v1	132855	A	G	0,38	1,25
PyYM_01_v1	191074	T	C	0,38	1,33
PyYM_01_v1	475580	G	A	0,39	0,24
PyYM_01_v1	518427	C	A	0,39	0,26
PyYM_01_v1	482436	A	T	0,39	0,28
PyYM_01_v1	193533	T	C	0,39	0,30
PyYM_01_v1	16193	T	C	0,39	0,32
PyYM_01_v1	299409	G	A	0,39	0,36
PyYM_01_v1	534453	G	A	0,39	0,39
PyYM_01_v1	372181	C	T	0,39	0,43
PyYM_01_v1	432088	G	T	0,39	0,44
PyYM_01_v1	80165	C	A	0,39	0,48
PyYM_01_v1	137636	T	A	0,39	0,48
PyYM_01_v1	414106	A	C	0,39	0,48
PyYM_01_v1	490744	G	A	0,39	0,58
PyYM_01_v1	506070	C	T	0,39	0,61
PyYM_01_v1	485878	G	A	0,39	0,65
PyYM_01_v1	300211	T	G	0,40	0,28
PyYM_01_v1	14038	G	A	0,40	0,29
PyYM_01_v1	351894	G	T	0,40	0,30
PyYM_01_v1	56004	G	T	0,40	0,33
PyYM_01_v1	308433	C	T	0,40	0,35
PyYM_01_v1	225039	T	A	0,40	0,36
PyYM_01_v1	606567	C	G	0,40	0,36
PyYM_01_v1	268377	G	A	0,40	0,37
PyYM_01_v1	17222	C	A	0,40	0,39
PyYM_01_v1	340763	A	G	0,40	0,39
PyYM_01_v1	536820	G	A	0,40	0,39
PyYM_01_v1	165385	C	A	0,40	0,40
PyYM_01_v1	372687	A	G	0,40	0,40
PyYM_01_v1	506667	A	G	0,40	0,41
PyYM_01_v1	282485	C	A	0,40	0,44
PyYM_01_v1	86032	T	C	0,40	0,47
PyYM_01_v1	511416	G	C	0,40	0,50
PyYM_01_v1	497296	G	A	0,40	0,51
PyYM_01_v1	100872	A	G	0,40	0,53
PyYM_01_v1	171907	A	G	0,40	0,53
PyYM_01_v1	304773	G	C	0,40	0,54
PyYM_01_v1	52524	T	A	0,41	0,26
PyYM_01_v1	255073	T	A	0,41	0,33
PyYM_01_v1	231060	A	G	0,41	0,35
PyYM_01_v1	292323	G	A	0,41	0,35
PyYM_01_v1	485135	G	A	0,41	0,35
PyYM_01_v1	151507	A	G	0,41	0,37
PyYM_01_v1	422396	C	T	0,41	0,40
PyYM_01_v1	45939	A	G	0,41	0,41
PyYM_01_v1	106625	T	C	0,41	0,41
PyYM_01_v1	291814	A	C	0,41	0,42
PyYM_01_v1	415195	G	A	0,41	0,42
PyYM_01_v1	471497	G	A	0,41	0,44
PyYM_01_v1	116593	C	T	0,41	0,45
PyYM_01_v1	68520	T	C	0,41	0,46
PyYM_01_v1	346287	T	A	0,41	0,49
PyYM_01_v1	281330	T	C	0,41	0,52
PyYM_01_v1	377014	A	T	0,41	1,36
PyYM_01_v1	153336	G	A	0,42	0,28
PyYM_01_v1	294861	C	A	0,42	0,30
PyYM_01_v1	151774	A	G	0,42	0,37
PyYM_01_v1	197987	C	A	0,42	0,40
PyYM_01_v1	45933	A	G	0,42	0,41
PyYM_01_v1	304486	T	C	0,42	0,43
PyYM_01_v1	533248	G	T	0,42	0,43
PyYM_01_v1	251750	C	T	0,42	0,45
PyYM_01_v1	461885	T	C	0,42	0,45
PyYM_01_v1	346292	T	C	0,42	0,46
PyYM_01_v1	518225	A	C	0,42	0,46
PyYM_01_v1	162663	A	G	0,42	0,47
PyYM_01_v1	245240	C	T	0,42	0,47
PyYM_01_v1	280900	G	A	0,42	0,48
PyYM_01_v1	170890	G	A	0,42	0,49
PyYM_01_v1	74981	G	A	0,42	0,50
PyYM_01_v1	175438	C	A	0,42	0,50
PyYM_01_v1	515335	C	T	0,42	0,54
PyYM_01_v1	268793	A	C	0,42	0,55
PyYM_01_v1	505806	C	T	0,42	0,57
PyYM_01_v1	221953	A	G	0,42	0,59
PyYM_01_v1	489163	T	C	0,42	0,63
PyYM_01_v1	529473	A	G	0,42	0,65
PyYM_01_v1	111033	G	A	0,42	0,77
PyYM_01_v1	541084	T	G	0,42	1,36
PyYM_01_v1	85161	C	T	0,43	0,29
PyYM_01_v1	96872	G	A	0,43	0,29
PyYM_01_v1	290734	C	T	0,43	0,29
PyYM_01_v1	344043	C	T	0,43	0,31
PyYM_01_v1	395708	A	G	0,43	0,36
PyYM_01_v1	214812	C	A	0,43	0,37
PyYM_01_v1	51939	C	T	0,43	0,38
PyYM_01_v1	247774	A	T	0,43	0,38
PyYM_01_v1	461541	G	A	0,43	0,38
PyYM_01_v1	244388	C	T	0,43	0,40
PyYM_01_v1	440605	C	G	0,43	0,40
PyYM_01_v1	169264	G	A	0,43	0,41
PyYM_01_v1	300174	C	T	0,43	0,45
PyYM_01_v1	494019	T	C	0,43	0,48
PyYM_01_v1	48017	A	G	0,43	0,59
PyYM_01_v1	172007	A	T	0,43	0,60
PyYM_01_v1	511003	C	G	0,43	0,60
PyYM_01_v1	199080	G	A	0,43	0,61
PyYM_01_v1	141471	T	A	0,43	1,44
PyYM_01_v1	6845	C	G	0,43	2,26
PyYM_01_v1	85168	C	T	0,44	0,30
PyYM_01_v1	52561	G	A	0,44	0,31
PyYM_01_v1	32394	T	C	0,44	0,34
PyYM_01_v1	357398	G	A	0,44	0,34
PyYM_01_v1	92732	T	C	0,44	0,36
PyYM_01_v1	290607	G	A	0,44	0,37
PyYM_01_v1	145321	G	A	0,44	0,38
PyYM_01_v1	511022	C	T	0,44	0,38
PyYM_01_v1	395702	A	T	0,44	0,40
PyYM_01_v1	383757	G	T	0,44	0,41
PyYM_01_v1	116808	A	T	0,44	0,42
PyYM_01_v1	441124	T	G	0,44	0,42
PyYM_01_v1	537471	G	A	0,44	0,44
PyYM_01_v1	280884	C	T	0,44	0,47
PyYM_01_v1	496481	T	G	0,44	0,47
PyYM_01_v1	462432	G	T	0,44	0,51
PyYM_01_v1	528375	T	C	0,44	0,53
PyYM_01_v1	132756	T	C	0,44	0,87
PyYM_01_v1	177385	C	G	0,45	0,26
PyYM_01_v1	290626	G	A	0,45	0,34
PyYM_01_v1	225328	G	C	0,45	0,35
PyYM_01_v1	383321	A	G	0,45	0,35
PyYM_01_v1	245219	C	T	0,45	0,41
PyYM_01_v1	351024	C	T	0,45	0,41
PyYM_01_v1	444705	T	G	0,45	0,42
PyYM_01_v1	172834	T	G	0,45	0,43
PyYM_01_v1	307243	A	G	0,45	0,43
PyYM_01_v1	165270	T	C	0,45	0,51
PyYM_01_v1	165296	G	C	0,45	0,52
PyYM_01_v1	61595	G	A	0,45	0,55
PyYM_01_v1	419154	T	C	0,45	0,55
PyYM_01_v1	134475	C	G	0,45	0,62
PyYM_01_v1	212697	G	C	0,45	0,69
PyYM_01_v1	358906	G	A	0,45	0,76
PyYM_01_v1	542836	G	A	0,46	0,27
PyYM_01_v1	528783	T	C	0,46	0,28
PyYM_01_v1	249024	G	T	0,46	0,30
PyYM_01_v1	300224	A	T	0,46	0,32
PyYM_01_v1	20644	A	C	0,46	0,35
PyYM_01_v1	55828	C	A	0,46	0,37
PyYM_01_v1	357416	T	C	0,46	0,37
PyYM_01_v1	145328	C	T	0,46	0,41
PyYM_01_v1	310691	A	G	0,46	0,41
PyYM_01_v1	537654	G	T	0,46	0,41
PyYM_01_v1	32354	A	C	0,46	0,42
PyYM_01_v1	244288	T	C	0,46	0,42
PyYM_01_v1	515537	T	G	0,46	0,44
PyYM_01_v1	12748	A	C	0,46	0,45
PyYM_01_v1	151628	T	C	0,46	0,50
PyYM_01_v1	221248	G	T	0,46	0,59
PyYM_01_v1	488912	C	T	0,46	0,68
PyYM_01_v1	52541	G	A	0,47	0,30
PyYM_01_v1	394082	C	T	0,47	0,32
PyYM_01_v1	511012	T	C	0,47	0,39
PyYM_01_v1	45987	A	G	0,47	0,41
PyYM_01_v1	231219	A	C	0,47	0,41
PyYM_01_v1	93782	T	C	0,47	0,49
PyYM_01_v1	226245	G	A	0,47	0,63
PyYM_01_v1	291201	A	G	0,48	0,27
PyYM_01_v1	317761	C	T	0,48	0,34
PyYM_01_v1	57256	C	T	0,48	0,39
PyYM_01_v1	536732	G	A	0,48	0,41
PyYM_01_v1	349296	C	T	0,48	0,43
PyYM_01_v1	68103	C	T	0,48	0,44
PyYM_01_v1	239239	A	G	0,48	0,47
PyYM_01_v1	145371	C	T	0,48	0,49
PyYM_01_v1	304828	G	A	0,48	0,67
PyYM_01_v1	67367	C	T	0,49	0,40
PyYM_01_v1	347674	C	T	0,49	0,42
PyYM_01_v1	487581	T	C	0,49	0,42
PyYM_01_v1	540835	A	G	0,49	0,43
PyYM_01_v1	400675	T	C	0,49	0,44
PyYM_01_v1	260526	T	C	0,49	0,45
PyYM_01_v1	334503	G	A	0,49	0,46
PyYM_01_v1	69986	T	C	0,49	0,47
PyYM_01_v1	291894	T	G	0,49	0,48
PyYM_01_v1	112563	T	C	0,49	0,55
PyYM_01_v1	244169	A	G	0,49	0,59
PyYM_01_v1	268788	A	G	0,49	0,60
PyYM_01_v1	110726	A	G	0,49	0,69
PyYM_01_v1	170885	G	A	0,49	1,57
PyYM_01_v1	18979	G	T	0,50	0,37
PyYM_01_v1	153217	T	C	0,50	0,37
PyYM_01_v1	69860	C	T	0,50	0,40
PyYM_01_v1	23338	A	G	0,50	0,41
PyYM_01_v1	96523	G	T	0,50	0,41
PyYM_01_v1	172603	T	C	0,50	0,42
PyYM_01_v1	315573	A	C	0,50	0,44
PyYM_01_v1	92722	T	C	0,50	0,45
PyYM_01_v1	224823	T	C	0,50	0,45
PyYM_01_v1	191090	A	C	0,50	0,46
PyYM_01_v1	163884	A	T	0,50	0,53
PyYM_01_v1	108155	T	C	0,50	0,54
PyYM_01_v1	14732	T	C	0,50	0,61
PyYM_01_v1	374076	A	T	0,50	0,70
PyYM_01_v1	132724	G	C	0,50	0,81
PyYM_01_v1	224090	T	C	0,50	0,99
PyYM_01_v1	488226	A	T	0,50	1,71
PyYM_01_v1	55801	A	C	0,51	0,39
PyYM_01_v1	252972	T	A	0,51	0,40
PyYM_01_v1	537634	G	C	0,51	0,41
PyYM_01_v1	162458	A	G	0,51	0,42
PyYM_01_v1	416089	C	T	0,51	0,42
PyYM_01_v1	103161	A	T	0,51	0,48
PyYM_01_v1	69907	T	C	0,51	0,49
PyYM_01_v1	85787	C	T	0,51	0,51
PyYM_01_v1	537480	T	A	0,51	0,51
PyYM_01_v1	14388	C	A	0,51	0,52
PyYM_01_v1	136355	G	A	0,51	0,52
PyYM_01_v1	55959	G	T	0,51	0,53
PyYM_01_v1	534116	A	G	0,51	0,53
PyYM_01_v1	380569	G	A	0,51	0,57
PyYM_01_v1	279848	T	C	0,51	0,59
PyYM_01_v1	515310	G	A	0,51	0,65
PyYM_01_v1	503131	T	C	0,51	0,77
PyYM_01_v1	233681	T	A	0,51	0,82
PyYM_01_v1	292329	T	C	0,51	1,44
PyYM_01_v1	171594	G	A	0,52	0,34
PyYM_01_v1	226408	T	C	0,52	0,36
PyYM_01_v1	342961	T	C	0,52	0,40
PyYM_01_v1	176796	A	C	0,52	0,44
PyYM_01_v1	245175	T	C	0,52	0,46
PyYM_01_v1	55788	G	A	0,52	0,48
PyYM_01_v1	171695	A	G	0,52	0,48
PyYM_01_v1	69993	T	G	0,52	0,49
PyYM_01_v1	466389	C	T	0,52	0,50
PyYM_01_v1	85760	A	G	0,52	0,53
PyYM_01_v1	69956	C	T	0,52	0,56
PyYM_01_v1	216193	T	A	0,52	0,56
PyYM_01_v1	85123	C	T	0,52	0,57
PyYM_01_v1	380528	T	A	0,52	0,58
PyYM_01_v1	503509	T	C	0,52	0,61
PyYM_01_v1	292668	G	A	0,52	0,62
PyYM_01_v1	537717	G	A	0,52	0,62
PyYM_01_v1	300423	A	T	0,52	0,64
PyYM_01_v1	199107	A	G	0,52	0,73
PyYM_01_v1	536943	C	T	0,52	0,75
PyYM_01_v1	233690	A	G	0,52	0,84
PyYM_01_v1	224079	A	G	0,52	0,93
PyYM_01_v1	459719	G	A	0,53	0
PyYM_01_v1	32365	A	G	0,53	0,34
PyYM_01_v1	439878	C	T	0,53	0,39
PyYM_01_v1	443855	T	C	0,53	0,39
PyYM_01_v1	511698	A	G	0,53	0,39
PyYM_01_v1	528687	G	A	0,53	0,39
PyYM_01_v1	299840	G	A	0,53	0,42
PyYM_01_v1	384035	G	T	0,53	0,43
PyYM_01_v1	22665	A	G	0,53	0,46
PyYM_01_v1	12760	G	A	0,53	0,52
PyYM_01_v1	85513	C	G	0,53	0,52
PyYM_01_v1	12980	A	G	0,53	0,56
PyYM_01_v1	116670	C	T	0,53	0,56
PyYM_01_v1	162165	G	A	0,53	0,56
PyYM_01_v1	275790	G	A	0,53	0,58
PyYM_01_v1	541059	A	G	0,53	0,58
PyYM_01_v1	433302	A	G	0,53	0,59
PyYM_01_v1	471214	G	C	0,53	0,60
PyYM_01_v1	510870	A	T	0,53	0,61
PyYM_01_v1	283412	A	G	0,53	0,65
PyYM_01_v1	374133	G	T	0,53	0,71
PyYM_01_v1	113853	T	C	0,54	0,39
PyYM_01_v1	465265	A	G	0,54	0,41
PyYM_01_v1	245165	G	A	0,54	0,45
PyYM_01_v1	52600	G	A	0,54	0,47
PyYM_01_v1	281026	T	C	0,54	0,48
PyYM_01_v1	55442	C	A	0,54	0,52
PyYM_01_v1	360336	A	G	0,54	0,52
PyYM_01_v1	401254	T	C	0,54	0,52
PyYM_01_v1	541044	G	A	0,54	0,57
PyYM_01_v1	536636	C	A	0,54	0,59
PyYM_01_v1	15235	T	C	0,54	0,66
PyYM_01_v1	92787	C	T	0,54	0,68
PyYM_01_v1	506623	T	C	0,54	0,69
PyYM_01_v1	135835	A	G	0,54	0,81
PyYM_01_v1	505996	A	G	0,54	0,83
PyYM_01_v1	176699	T	C	0,55	0,37
PyYM_01_v1	213485	T	C	0,55	0,42
PyYM_01_v1	301125	A	G	0,55	0,42
PyYM_01_v1	152500	T	A	0,55	0,45
PyYM_01_v1	200134	T	C	0,55	0,45
PyYM_01_v1	18970	G	A	0,55	0,46
PyYM_01_v1	393544	G	A	0,55	0,46
PyYM_01_v1	68071	T	G	0,55	0,48
PyYM_01_v1	283961	G	A	0,55	0,48
PyYM_01_v1	460464	T	A	0,55	0,51
PyYM_01_v1	91663	T	C	0,55	0,54
PyYM_01_v1	198132	C	T	0,55	0,60
PyYM_01_v1	67942	G	A	0,55	0,61
PyYM_01_v1	68614	T	C	0,55	0,69
PyYM_01_v1	68598	T	C	0,55	0,71
PyYM_01_v1	113256	G	A	0,55	0,72
PyYM_01_v1	421751	G	A	0,55	0,73
PyYM_01_v1	135786	T	C	0,55	0,74
PyYM_01_v1	442534	C	T	0,56	0,39
PyYM_01_v1	113808	T	A	0,56	0,45
PyYM_01_v1	55796	C	A	0,56	0,47
PyYM_01_v1	165214	C	A	0,56	0,49
PyYM_01_v1	88994	A	C	0,56	0,57
PyYM_01_v1	191096	T	C	0,56	0,58
PyYM_01_v1	170593	C	A	0,56	0,59
PyYM_01_v1	195729	A	T	0,56	0,79
PyYM_01_v1	341072	A	T	0,56	0,80
PyYM_01_v1	153262	C	T	0,57	0,32
PyYM_01_v1	245042	G	A	0,57	0,34
PyYM_01_v1	66749	A	G	0,57	0,47
PyYM_01_v1	108275	C	T	0,57	0,51
PyYM_01_v1	487561	C	T	0,57	0,51
PyYM_01_v1	16606	A	G	0,57	0,52
PyYM_01_v1	518160	T	C	0,57	0,52
PyYM_01_v1	401286	C	T	0,57	0,53
PyYM_01_v1	439714	T	G	0,57	0,54
PyYM_01_v1	482343	A	G	0,57	0,59
PyYM_01_v1	70438	A	G	0,57	0,62
PyYM_01_v1	455291	A	G	0,57	0,63
PyYM_01_v1	510988	C	A	0,57	0,64
PyYM_01_v1	22975	T	C	0,57	0,68
PyYM_01_v1	137624	A	G	0,57	0,77
PyYM_01_v1	48427	C	T	0,57	0,78
PyYM_01_v1	353983	C	T	0,57	0,80
PyYM_01_v1	293222	T	C	0,58	0,38
PyYM_01_v1	66784	C	A	0,58	0,48
PyYM_01_v1	289025	G	A	0,58	0,52
PyYM_01_v1	440625	T	G	0,58	0,53
PyYM_01_v1	48668	G	A	0,58	0,55
PyYM_01_v1	87152	C	T	0,58	0,56
PyYM_01_v1	170537	A	C	0,58	0,56
PyYM_01_v1	211344	C	T	0,58	0,56
PyYM_01_v1	171293	T	A	0,58	0,59
PyYM_01_v1	276317	T	C	0,58	0,61
PyYM_01_v1	290336	G	A	0,58	0,65
[truncated: 82,432 more rows]
