# Supplementary material for: UTR introns, antisense RNA and differentially spliced transcripts between Plasmodium yoelii subspecies
Source: Malar J. 2016 Jan 20;15:30. doi: 10.1186/s12936-015-1081-9 (PMC4721144; doi:10.1186/s12936-015-1081-9)
Supplement: Supplementary file 8 — 10.1186/s12936-015-1081-9 Plasmodium yoelii exons/genes with high antisense over sense read coverage. [file 12936_2015_1081_MOESM8_ESM.xlsx]

## Sheet: Sheet1
Chromosome	gene ID	Exon start	Exon end	DNA strand	Reads on strand 1	Reads on strand 2	Ratio	Gene Type	Product Description
1	PYYM_0100700	32260	32835	-	38	37	1.02703	protein coding	Plasmodium exported protein, unknown function
1	PYYM_0101300	51700	53016	+	308	584	1.8961	protein coding	phospholipase, putative
1	PYYM_0107100	281410	281462	-	72	61	1.18033	protein coding	conserved Plasmodium protein, unknown function
2	PYYM_0206500	318076	318765	-	258	26	9.92308	protein coding	conserved Plasmodium protein, unknown function
2	PYYM_0207200	335585	336425	+	10	37	3.7	protein coding	fatty acid elongation protein, GNS1/SUR4 family, putative
2	PYYM_0215900	689850	689903	-	335	288	1.16319	protein coding	RNA-binding protein, putative
2	PYYM_0216700	717039	718156	-	482	134	3.59701	protein coding	conserved Plasmodium protein, unknown function
3	PYYM_0306400	240625	244041	-	68	45	1.51111	protein coding	conserved Plasmodium protein, unknown function
3	PYYM_0307100	272317	273358	-	1325	714	1.85574	protein coding	phospholipase A2, putative
3	PYYM_0307500	282958	284871	-	12	10	1.2	protein coding	conserved Plasmodium protein, unknown function
3	PYYM_0308300	315289	319308	+	111	117	1.05405	protein coding	conserved Plasmodium protein, unknown function
3	PYYM_0310500	404333	406345	+	38	48	1.26316	protein coding	multidrug efflux pump, putative
3	PYYM_0311500	433100	435169	+	14	36	2.57143	protein coding	conserved Plasmodium protein, unknown function
3	PYYM_0314500	550332	551813	-	16	9	1.77778	protein coding	conserved Plasmodium protein, unknown function
4	PYYM_0408600	326168	332522	-	25	22	1.13636	protein coding	conserved Plasmodium protein, unknown function
4	PYYM_0409800	373517	373600	-	65	11	5.90909	protein coding	conserved Plasmodium protein, unknown function
4	PYYM_0409800	373779	373911	-	14	11	1.27273	protein coding	conserved Plasmodium protein, unknown function
4	PYYM_0411600	442266	442465	+	28	347	12.3929	protein coding	conserved Plasmodium protein, unknown function
4	PYYM_0411600	442601	442967	+	29	368	12.6897	protein coding	conserved Plasmodium protein, unknown function
4	PYYM_0414500	534427	537285	-	184	120	1.53333
4	PYYM_0416000	597428	598090	+	24	121	5.04167
4	PYYM_0416400	608546	611950	+	42	42	1	protein coding	conserved Plasmodium protein, unknown function
4	PYYM_0416800	619993	622451	-	132	91	1.45055	protein coding	conserved Plasmodium protein, unknown function
5	PYYM_0504900	201827	203866	+	58	1198	20.6552	protein coding	cytoplasmic dynein intermediate chain, putative
5	PYYM_0508000	357626	357701	+	39	220	5.64103	protein coding	HORMA domain protein, putative
5	PYYM_0508100	359277	359564	-	72	39	1.84615	protein coding	conserved Plasmodium protein, unknown function
5	PYYM_0511000	472697	474355	-	115	36	3.19444	protein coding	cell division cycle protein 20 homolog, putative (CDC20)
5	PYYM_0512100	508299	508667	-	82	8	10.25	protein coding	topoisomerase, putative
5	PYYM_0512400	518139	518229	+	13	13	1	protein coding	DHHC-type zinc finger protein, putative
5	PYYM_0512400	518352	518423	+	22	33	1.5
5	PYYM_0512400	518705	518765	+	17	41	2.41176
5	PYYM_0512400	518941	518986	+	9	10	1.11111
5	PYYM_0512400	519267	519457	+	30	99	3.3
5	PYYM_0512400	519643	519715	+	22	23	1.04545
5	PYYM_0512400	519879	519944	+	13	16	1.23077
5	PYYM_0516900	660985	662028	+	39	184	4.71795	protein coding	conserved Plasmodium protein, unknown function
5	PYYM_0518400	709859	709893	-	111	19	5.84211	protein coding	conserved Plasmodium protein, unknown function
5	PYYM_0518400	710108	710297	-	99	13	7.61538
5	PYYM_0518800	723942	723998	+	203	210	1.03448	protein coding	conserved Plasmodium protein, unknown function
5	PYYM_0520000	758964	759641	+	10	76	7.6	protein coding	conserved Plasmodium protein, unknown function
5	PYYM_0520600	784371	784651	+	9	33	3.66667	protein coding	conserved Plasmodium protein, unknown function
5	PYYM_0521200	803910	804008	-	90	19	4.73684	protein coding	conserved Plasmodium protein, unknown function
5	PYYM_0522900	889436	889744	+	43	239	5.55814	protein coding	steroid dehydrogenase, putative
6	PYYM_0605300	203903	203953	+	8	10	1.25
6	PYYM_0605300	204062	204199	+	12	14	1.16667	protein coding	conserved Plasmodium protein, unknown function
6	PYYM_0607900	314054	314374	-	47	35	1.34286	protein coding	blood stage antigen 41-3 precursor, putative
6	PYYM_0609900	401927	402499	-	522	249	2.09639	protein coding	ATP synthase mitochondrial F1 complex assembly factor 1, putative (ATP11)
6	PYYM_0614000	557597	561325	+	224	248	1.10714	protein coding	conserved Plasmodium protein, unknown function
6	PYYM_0618500	743606	743883	+	46	83	1.80435	protein coding	NIMA related kinase 4 (NEK4)
6	PYYM_0622800	876088	876816	-	110	8	13.75	protein coding	dynactin subunit 5, putative
7	PYYM_0710300	381563	382031	-	8	7	1.14286	protein coding	conserved Plasmodium protein, unknown function
7	PYYM_0711700	435407	437464	-	78	14	5.57143	protein coding	perforin like protein 5 (PPLP5)
7	PYYM_0714100	534695	534821	+	69	125	1.81159
7	PYYM_0714100	534927	534960	+	23	38	1.65217	protein coding	meiotic recombination protein DMC1, putative (DMC1)
7	PYYM_0715000	554807	556867	-	12	8	1.5	protein coding	lipoamide dehydrogenase, putative
7	PYYM_0715400	569380	569458	-	390	312	1.25	protein coding	conserved Plasmodium protein, unknown function
7	PYYM_0718700	676038	676913	+	12	32	2.66667	protein coding	prohibitin-like protein, putative
8	PYYM_0808300	348562	348870	+	66	551	8.34848	protein coding	conserved Plasmodium protein, unknown function
8	PYYM_0809300	377092	382386	-	105	66	1.59091	protein coding	P-type ATPase, putative
8	PYYM_0813100	547060	549125	-	24	8	3	protein coding	conserved Plasmodium protein, unknown function
8	PYYM_0816300	673776	675167	-	10	6	1.66667	protein coding	conserved Plasmodium protein, unknown function
8	PYYM_0819300	764919	767042	-	204	158	1.29114	protein coding	conserved Plasmodium protein, unknown function
8	PYYM_0821200	833948	834387	+	8	83	10.375	protein coding	conserved Plasmodium membrane protein, unknown function
8	PYYM_0822200	865896	866196	-	366	234	1.5641	protein coding	50S ribosomal protein L3, apicoplast, putative
8	PYYM_0826200	1019344	1019501	+	8	8	1	protein coding	conserved Plasmodium protein, unknown function
8	PYYM_0826200	1019781	1019831	+	6	26	4.33333
8	PYYM_0826300	1024512	1024560	+	10	47	4.7	protein coding	para-aminobenzoic acid synthetase, putative
8	PYYM_0827200	1058961	1061399	+	34	120	3.52941	protein coding	membrane attack complex,perforin like protein 3 (PPLP3)
8	PYYM_0830100	1177997	1178242	+	17	28	1.64706	protein coding	protein kinase, putative
8	PYYM_0830100	1178367	1178446	+	31	32	1.03226
8	PYYM_0830400	1192277	1195457	+	12	25	2.08333	protein coding	conserved Plasmodium protein, unknown function
8	PYYM_0831000	1214913	1215042	+	10	30	3	protein coding	zinc finger protein, putative
8	PYYM_0831000	1215140	1215682	+	30	44	1.46667
8	PYYM_0831900	1242007	1243047	-	37	8	4.625	protein coding	conserved Plasmodium protein, unknown function
8	PYYM_0832600	1260822	1262651	+	10	12	1.2	protein coding	serine/threonine protein kinase, putative
8	PYYM_0833100	1274895	1276577	+	30	36	1.2	protein coding	conserved Plasmodium protein, unknown function
8	PYYM_0835400	1362182	1362439	-	125	71	1.76056	protein coding	conserved Plasmodium protein, unknown function
8	PYYM_0835900	1375455	1375494	+	159	161	1.01258	protein coding	conserved Plasmodium protein, unknown function
8	PYYM_0836000	1376563	1376609	-	797	423	1.88416	protein coding	Protein MAM3, putative
8	PYYM_0836000	1376712	1376768	-	545	400	1.3625
9	PYYM_0903300	147782	149173	+	8	49	6.125	protein coding	kinesin-like protein, putative
9	PYYM_0914000	559583	563403	-	484	112	4.32143	protein coding	conserved Plasmodium protein, unknown function
9	PYYM_0927100	1045807	1045961	-	83	7	11.8571	protein coding	conserved Plasmodium protein, unknown function
9	PYYM_0929100	1129764	1129901	+	7	12	1.71429	protein coding	conserved Plasmodium protein, unknown function
9	PYYM_0929100	1130091	1130291	+	16	63	3.9375
9	PYYM_0929100	1130385	1130447	+	12	14	1.16667
9	PYYM_0930600	1180218	1180271	-	19	9	2.11111	protein coding	conserved Plasmodium protein, unknown function
9	PYYM_0930600	1180343	1180368	-	31	13	2.38462
9	PYYM_0930600	1180870	1181015	-	66	31	2.12903
9	PYYM_0930600	1181455	1181793	-	102	33	3.09091
9	PYYM_0930700	1184073	1184381	+	40	42	1.05	protein coding	conserved Plasmodium protein, unknown function
9	PYYM_0935100	1337846	1339432	+	30	140	4.66667	protein coding	mitogen-activated protein kinase 2 (MAP2)
9	PYYM_0937400	1421779	1423536	-	58	16	3.625	protein coding	inositol-5 phosphatase, putative
9	PYYM_0942000	1600032	1600139	+	66	121	1.83333	protein coding	conserved Plasmodium protein, unknown function
9	PYYM_0944000	1662689	1664461	+	14	98	7	protein coding	conserved Plasmodium protein, unknown function
9	PYYM_0944600	1686645	1686824	-	136	6	22.6667	protein coding	conserved Plasmodium protein, unknown function
10	PYYM_1002600	96082	99003	+	7	12	1.71429	protein coding	conserved Plasmodium protein, unknown function
10	PYYM_1005900	254763	261260	-	58	20	2.9	protein coding	conserved Plasmodium protein, unknown function
10	PYYM_1008900	360831	361564	-	1136	17	66.8235	protein coding	actin-like protein, putative (ALP5b)
10	PYYM_1008900	362008	362111	-	65	12	5.41667
10	PYYM_1017000	702689	705004	+	18	84	4.66667	protein coding	transcription factor with AP2 domain(s), putative (ApiAP2)
10	PYYM_1017500	717369	718532	+	186	309	1.66129	protein coding	conserved Plasmodium protein, unknown function
10	PYYM_1019800	808181	809959	+	8	36	4.5	protein coding	dynein-associated protein, putative
10	PYYM_1021400	859402	859439	-	128	105	1.21905	protein coding	serine/threonine protein kinase, putative
10	PYYM_1021600	868504	872508	-	41	16	2.5625	protein coding	conserved Plasmodium protein, unknown function
10	PYYM_1024300	951724	954549	+	59	242	4.10169	protein coding	conserved Plasmodium protein, unknown function
10	PYYM_1026700	1026668	1036582	+	6	7	1.16667	protein coding	liver specific protein 1 (LISP1)
10	PYYM_1028400	1129409	1129531	+	30	42	1.4	protein coding	conserved Plasmodium protein, unknown function
10	PYYM_1030900	1225963	1226055	-	604	592	1.02027	protein coding	DnaJ protein, putative
10	PYYM_1036700	1466457	1472450	+	38	177	4.65789	protein coding	conserved Plasmodium protein, unknown function
10	PYYM_1039900	1584945	1585442	-	14	8	1.75	protein coding	secreted ookinete adhesive protein (SOAP)
10	PYYM_1044100	1732006	1732668	+	26	64	2.46154	protein coding	Plasmodium exported protein, unknown function
11	PYYM_1108000	293689	294546	+	22	140	6.36364	protein coding	TATA-box binding protein, putative,transcription initiation factor tfiid, putative (TBP)
11	PYYM_1110800	405782	406150	-	741	718	1.03203	protein coding	SNAP protein, putative
11	PYYM_1111500	434177	434311	-	26	26	1	protein coding	conserved Plasmodium protein, unknown function
11	PYYM_1116200	623115	623298	-	18	6	3	protein coding	conserved Plasmodium protein, unknown function
11	PYYM_1118100	693154	696531	+	32	56	1.75	protein coding	TRAP-like protein (TLP)
11	PYYM_1124600	923696	925141	-	117	28	4.17857	protein coding	RNA-binding protein, putative
11	PYYM_1126300	993525	994733	+	10	150	15	protein coding	sphingomyelin synthase 2, putative (SMS2)
11	PYYM_1131100	1195025	1195149	-	13	13	1	protein coding	CPW-WPC family protein, putative
11	PYYM_1146100	1760108	1760866	+	25	233	9.32	protein coding	conserved Plasmodium protein, unknown function
12	PYYM_1203200	119143	120408	+	8	16	2	protein coding	conserved Plasmodium protein, unknown function
12	PYYM_1206800	250350	251597	-	31	17	1.82353	protein coding	conserved Plasmodium protein, unknown function
12	PYYM_1211400	414138	414239	-	646	8	80.75	protein coding	conserved Plasmodium protein, unknown function
12	PYYM_1231600	1234374	1235285	+	51	86	1.68627	protein coding	von willebrand factor a-domain-related protein (WARP)
12	PYYM_1232400	1263526	1264740	-	86	14	6.14286	protein coding	enoyl-acyl carrier reductase (FABI)
12	PYYM_1243100	1694417	1694551	+	10	51	5.1	protein coding	NIMA related kinase 2 (NEK2)
12	PYYM_1243100	1694645	1694815	+	8	80	10
12	PYYM_1245700	1768537	1768630	+	41	66	1.60976	protein coding	F-actin capping protein, alpha subunit, putative
12	PYYM_1247900	1841506	1841582	+	7	11	1.57143	protein coding	conserved Plasmodium protein, unknown function
13	PYYM_1301200	49651	51153	-	12	7	1.71429	protein coding	tubulin, putative
13	PYYM_1302700	124448	137068	+	24	471	19.625	protein coding	conserved Plasmodium protein, unknown function
13	PYYM_1303500	169753	170761	+	12	455	37.9167	protein coding	conserved Plasmodium protein, unknown function
13	PYYM_1303500	171272	171592	+	7	354	50.5714
13	PYYM_1305300	254936	255000	+	8	23	2.875	protein coding	conserved Plasmodium protein, unknown function
13	PYYM_1305300	255294	255328	+	8	27	3.375
13	PYYM_1325900	1015457	1016075	-	92	83	1.10843	protein coding	conserved Plasmodium protein, unknown function
13	PYYM_1326500	1033930	1034295	-	58	8	7.25	protein coding	thioredoxin-like protein (TLP1)
13	PYYM_1330900	1217418	1217498	+	9	9	1	protein coding	dynein beta chain, putative
13	PYYM_1335000	1388878	1389124	+	74	158	2.13514	protein coding	conserved Plasmodium protein, unknown function
13	PYYM_1336400	1427926	1428330	-	11	9	1.22222	protein coding	conserved Plasmodium protein, unknown function
13	PYYM_1336400	1429310	1429564	-	18	10	1.8
13	PYYM_1337900	1477286	1477765	-	24	16	1.5	protein coding	conserved Plasmodium protein, unknown function
13	PYYM_1347700	1871344	1871457	-	235	20	11.75	protein coding	DEAD box helicase, putative
13	PYYM_1347700	1871603	1871831	-	37	10	3.7
13	PYYM_1347700	1871919	1873503	-	90	11	8.18182
13	PYYM_1360000	2301194	2301337	+	9	318	35.3333	protein coding	conserved Plasmodium protein, unknown function
13	PYYM_1361700	2364785	2366152	-	186	9	20.6667	protein coding	transmission blocking target antigen precursor, 6-cysteine protein (P48/45)
13	PYYM_1362000	2372020	2372247	-	59	29	2.03448	protein coding	conserved Plasmodium protein, unknown function
13	PYYM_1362000	2372343	2372413	-	16	15	1.06667
13	PYYM_1362500	2389984	2390021	+	7	7	1	protein coding	conserved Plasmodium protein, unknown function
13	PYYM_1362500	2390299	2390342	+	7	11	1.57143
13	PYYM_1362500	2390452	2390519	+	9	9	1
13	PYYM_1362700	2398476	2398576	+	7	85	12.1429	protein coding	leucine-rich repeat protein (LRR4.1)
13	PYYM_1362700	2398700	2398740	+	9	142	15.7778
13	PYYM_1364800	2484125	2484667	-	48	31	1.54839	protein coding	conserved Plasmodium protein, unknown function
14	PYYM_1414300	532683	532760	+	72	88	1.22222	protein coding	conserved Plasmodium protein, unknown function
14	PYYM_1418700	696934	698062	+	20	160	8	protein coding	conserved Plasmodium protein, unknown function
14	PYYM_1421200	788313	790502	-	81	22	3.68182	protein coding	conserved Plasmodium protein, unknown function
14	PYYM_1423600	885116	888121	+	10	10	1	protein coding	conserved Plasmodium protein, unknown function
14	PYYM_1433200	1232970	1234487	+	6	11	1.83333	protein coding	integral membrane protein GPR180, putative
14	PYYM_1433200	1234615	1235049	+	6	38	6.33333
14	PYYM_1433800	1252225	1253292	+	39	153	3.92308	protein coding	phosphatidylinositol-glycan, putative
14	PYYM_1435200	1282701	1282799	-	20	6	3.33333	protein coding	conserved Plasmodium protein, unknown function
14	PYYM_1435500	1288490	1289560	+	10	21	2.1	protein coding	conserved Plasmodium protein, unknown function
14	PYYM_1436400	1311433	1314420	+	46	320	6.95652	protein coding	perforin like protein 2 (PPLP2)
14	PYYM_1437300	1340973	1341659	+	12	120	10	protein coding	anaphase promoting complex subunit 10, putative
14	PYYM_1442500	1554451	1554489	-	163	149	1.09396	protein coding	conserved Plasmodium protein, unknown function
14	PYYM_1446900	1743821	1744374	-	227	71	3.19718	protein coding	leucine-rich repeat protein (LRR13)
14	PYYM_1450100	1878178	1880934	-	12	10	1.2	protein coding	conserved Plasmodium protein, unknown function
14	PYYM_1452400	1985792	1987315	+	188	351	1.86702	protein coding	homocysteine S-methyltransferase, putative
14	PYYM_1453000	2018191	2018300	-	23	10	2.3	protein coding	aspartyl protease, putative
14	PYYM_1454000	2057560	2060505	-	532	264	2.01515	protein coding	tetQ family GTPase, putative
14	PYYM_1455400	2109514	2110900	+	14	18	1.28571	protein coding	protein-S-isoprenylcysteine O-methyltransferase, putative
14	PYYM_1455400	2110983	2111139	+	10	54	5.4
14	PYYM_1464600	2443129	2444724	-	217	52	4.17308	protein coding	conserved Plasmodium protein, unknown function
