# Supplementary material for: UTR introns, antisense RNA and differentially spliced transcripts between Plasmodium yoelii subspecies
Source: Malar J. 2016 Jan 20;15:30. doi: 10.1186/s12936-015-1081-9 (PMC4721144; doi:10.1186/s12936-015-1081-9)
Supplement: Supplementary file 9 — 10.1186/s12936-015-1081-9 PCR verification of putative introns or size polymorphisms with or without GT-AG sites. [file 12936_2015_1081_MOESM9_ESM.xlsx]

## Sheet: Sheet1
Gene ID	Forward	Reverse	Genome position	Splicing sites	Splc. Intron.	Size poly
PYYM_0104300	AAAATTTAAATCCTAGGGAAACAA	GAGATTTGTTAGGAAGATGGGT	PyYM_01_v1:172275-172784	GT-AG	yes	no
PYYM_0107000	TCACGGTTACACATTCCGACT	ATAATTGTCAGATAACATAATGGA	PyYM_01_v1:280060-280622	GT-AG	no	no
PYYM_0217400	ACACATAAACTACTGTCTGTACT	CATGTAATAAATAATGACCCGTT	PyYM_02_v1:756358-757410	GT-AG	yes	no
PYYM_0316500	AGCATATAAAATAAAATAAATTAAACTAATTAATAAG	TGGCAATAGAGGTTGGGACA	PyYM_03_v1:616499-617129	GT-AG	yes	no
PYYM_0606600	AAGAACAGACAACTAGACTATG	TCCATTCTCGATTTGTTCTCC	PyYM_06_v1:260472-261120	GT-AG	no	yes
PYYM_0710900	GATTTCTATTAGCTTTGTGAAGTC	TGTAATATATTATCGAAAGACGTG	PyYM_07_v1:401779-402364	GT-AG	yes	yes
PYYM_0808600	GGTAAAGGCATAATCAATCGGCA	AGGTATAGTTCATTGTGCACTG	PyYM_08_v1:353932-354508	GT-AG	yes	no
PYYM_0932000	CTGAACTAGCTACAAGTCTGTA	ATGATGTCAAGATGGCTTGGTA	PyYM_09_v1:1228024-1228447	GT-AG	yes	yes
PYYM_1112800	AGCTTGTAATTATATATATATATCTTGGACACTTCAAA	TGATTTTTTTCCATAGAATGTGGA	PyYM_11_v1:488990-489287	GT-AG	yes	no
PYYM_1225700	AAATAAGGATATTGAGCATTCTGA	TTGGCCATTTTCTGCATCGATG	PyYM_12_v1:968776-969172	GT-AG	no	yes
PYYM_1244700	TTTCTGGTGATTTCCCAGGT	TTGCTCATCATGTTTTGCATC	PyYM_12_v1:1740476-1740818	GT-AG	no	yes
PYYM_0822100	GGGACCTTGTCGAATAAACACT	CGTCGACACATATTGGAAGAG	PyYM_08_v1:865787-866143	GT-AG	yes	no
PYYM_0205900	TGTCCATCAAATAATAAAGCTAAAATATATTCCTCTCA	ATTCATTATAGTTAGATGTGTTTAATATTTAAGG	PyYM_02_v1:297221-297587	GT-AG	yes	no
PYYM_0406600	GTAAGAAATATACAACAATACTATTCCTTGGCAA	CTCTCCCATTTTTAGGTATAAAAAATAACTAAATATG	PyYM_04_v1:268114-268484	GT-AG	yes	no
PYYM_0524400	AGTTTCCGTTTGGTTAAATGTGTGTGCTACACCCTT	ATGAATACATTTTGTATTTACAATATTAATGAAAAATA	PyYM_05_v1:942848-943621	GT-AG	yes	no
PYYM_0703000	TTATAGCAAAATACTACATTCGAACAAATTATT	TTTCGGTGCCTTATTTAAGTAAACTCCA	PyYM_07_v1:117526-117939	GT-AG	yes	no
PYYM_1112700	TAAGCTTAAGATCGTTTATCTTTAAAACTTTG	ACTTTCATTTTGGCTTATACAAATATCGAAC	PyYM_11_v1:488141-488457	GT-AG	yes	no
PYYM_0206400	ATGGAGGAAGCACATATGG	AATTCATGCTCCTTCAATTC	PyYM_02_v1:315485-325334	AT-AC	no	no
PYYM_0419300	AAAAAAAGGAACAGGGTGAT	TCTCCGAATTTTTCGAAGATT	PyYM_04_v1:746494-753537	GT-AT	no	yes
PYYM_1007100	ATGGAGGAAGCACATATGG	AATTCATGCTCCTTCAATTC	PyYM_10_v1:297938-302365	CT-AC	no	no
PYYM_1134700	TTATATATGAATAAGAAAGGG	TTTCTTCTAATTCATCTCCC	PyYM_11_v1:1323388-1328059	GT-AT	no	no
PYYM_1243700	GGAAAAATAATAAAAGGGAAT	AAAATTACCAATCACTACTTG	PyYM_12_v1:1708286-1713327	GC-AG	no	no
PYYM_1446300	TTTTAGTATGTGCTGTATGT	CAAATGCCTATTAAATCATC	PyYM_14_v1:1708349-1724969	AT-GC	no	yes
