# Supplementary material for: UTR introns, antisense RNA and differentially spliced transcripts between Plasmodium yoelii subspecies
Source: Malar J. 2016 Jan 20;15:30. doi: 10.1186/s12936-015-1081-9 (PMC4721144; doi:10.1186/s12936-015-1081-9)
Supplement: Supplementary file 10 — 10.1186/s12936-015-1081-9 Confirmation of single nucleotide polymorphisms (SNPs) detected between Plasmodium y. yoelii YM and P. y. nigeriensis NSM. [file 12936_2015_1081_MOESM10_ESM.xlsx]

## Sheet: Sheet1
Gene ID	Chromosome	Position	Ref	Alt	NSM_1	NSM_2	SNP confirmed	Forward primer	Reverse primer
PYYM_0103700	PyYM_01_v1	143465	C	G	0,20	0,25	yes,cDNA confirmed	CAGAAAAATTGTCTAATCTCA	GTTTGACTGATATAGGGAA
PYYM_0101900	PyYM_01_v1	77559	A	G	0,200	0,171	yes,cDNA confirmed	ACTTCAAACACGGTACTCA	AACTAAGCATTCTACGACT
PYYM_0209500	PyYM_02_v1	418040	C	T	0,23	0,29	yes,cDNA confirmed	AGGTGTAATAACAGGGCAA	TCAGTTGGATGGAGAAGA
PYYM_0205900	PyYM_02_v1	298853	C	T	0,250	0,249	yes,cDNA confirmed	GATTCTTCTATACTTGCATC	CTGTATTTTCCTCATCAAG
PYYM_0308000	PyYM_03_v1	304011	A	G	0,47	0,41	yes,cDNA confirmed	AGATGAGCTTCTACCTGA	TCTAACTAAAGGAATCGGA
PYYM_0412200	PyYM_04_v1	473890	T	C	1,80	0,85	yes,cDNA confirmed	TCTAATTAGAGCAGGCGAA	GTTTTCCTCATGTTGTGGA
PYYM_0512600	PyYM_05_v1	527170	C	T	0,11	0,12	yes,cDNA confirmed	TGCATATATACTTGGCTGT	ATTTTCTGAATAGGCAGGT
PYYM_0514500	PyYM_05_v1	583225	C	T	0,131	0,101	yes,cDNA confirmed	AAGAGTTGAAGATGGATGT	TAATGCCACAAGGAGATC
PYYM_0611100	PyYM_06_v1	445084	C	T	0,12	0,24	yes,cDNA and DNA	ACGACACTGATATGCAGT	TTATCATTAGTTCATTGAAGG
PYYM_0620600	PyYM_06_v1	821095	A	G	0,14	0,24	yes,cDNA confirmed	TATATTGGCCAACAGATGT	TAATAAATTTGAGGATCGCA
PYYM_0721500	PyYM_07_v1	798465	G	T	0,14	0,20	yes,DNA confirmed	CAATCTATGAACTAAGTGGA	TATTCATCATCCTCGTTTG
PYYM_0702500	PyYM_07_v1	101459	C	A	0,33	0,44	yes,cDNA confirmed	AATATGAACATGTACAACCA	TCCTGATTGAGCATGTGCT
PYYM_0827900	PyYM_08_v1	1084768	G	A	0,17	0,21	yes,cDNA confirmed	AAAACATATTCAACACCTCA	CAGTATTACCCCATTGTCT
PYYM_0831700	PyYM_08_v1	1237986	G	A	0,196	0,191	yes,cDNA confirmed	GCTCTTAATTTTAATTACTTTG	TCTCAACTAACATACATAGG
PYYM_0938800	PyYM_09_v1	1467720	A	G	0,140	0,134	yes,cDNA confirmed	TAGAACACTAGAATGTGGA	AGATTCCAACAAGTGCAGA
PYYM_0909600	PyYM_09_v1	370412	T	G	0,15	0,28	yes,cDNA confirmed	TTCTGCTTATCATATCTTCA	AGACTGCACTTGTTTGGA
PYYM_1007200	PyYM_10_v1	303355	C	T	0,26	0,24	yes,cDNA confirmed	AGAAAATACAAAGGAAGACA	TTTTTTGAGGAGCCAATAC
PYYM_1038100	PyYM_10_v1	1521837	T	C	0,42	0,49	yes,cDNA confirmed	TTGCACCATTCATCAGCT	ATCAAGCTAATGCAGAACA
PYYM_1129800	PyYM_11_v1	1136114	T	G	0,11	0,13	yes,cDNA confirmed	GATTTACAACCTCGTCGA	TAATTATGTGCACGAAGGA
PYYM_1128800	PyYM_11_v1	1075684	C	T	0,122	0,135	yes,cDNA confirmed	CATTAATATCTCGACCTTCT	CAAAACAAGGAAAATGGTAC
PYYM_1240400	PyYM_12_v1	1596017	A	T	0,19	0,22	yes,cDNA confirmed	AGCTATTTTCCACTATCGA	CTTTATTTACAACATATTCTATC
PYYM_1248200	PyYM_12_v1	1860974	T	A	0,20	0,28	yes,cDNA confirmed	TTGCTACTTTTCGCATGGA	TAATAAACTTGAGGATGAAC
PYYM_1327500	PyYM_13_v1	1076222	G	A	0,13	0,13	yes,cDNA confirmed	ATGTGTTTTATGCTCCTCA	AAATGCTTTGCTACATCGA
PYYM_1355300	PyYM_13_v1	2113931	A	G	0,9	0,16	no, sequencing failed	TTCACTTGAATACTCCGAA	GTCAGAGAAATACCAGCT
PYYM_1448000	PyYM_14_v1	1803921	A	G	0,11	0,13	yes,DNA confirmed	GATAGATAACATTCCTGCA	CATAAATAGAAAAAAGCTTGTAG
PYYM_1466700	PyYM_14_v1	2512245	G	A	0,14	0,16	yes,cDNA confirmed	ATATGATTCTACGAGGACA	AGCCAACATTTCTGATGCA
